# Supplementary material for: Identification and validation of m6A RNA methylation and ferroptosis-related biomarkers in sepsis: transcriptome combined with single-cell RNA sequencing
Source: Front Immunol. 2025 Mar 7;16:1543517. doi: 10.3389/fimmu.2025.1543517 (PMC11925765; doi:10.3389/fimmu.2025.1543517)
Supplement: Supplementary Table 1 — Ferroptosis-related genes (FRGs). [file Table1.xlsx]

## Sheet: Ferrsis
	Symbol
1	PTGS2
2	CHAC1
3	SLC40A1
4	TF
5	TFRC
6	FTH1
7	GPX4
8	HSPB1
9	NFE2L2
10	FTL
11	CDKN1A
12	HSPA5
13	EMC2
14	SLC7A11
15	MT1G
16	FANCD2
17	CISD1
18	FDFT1
19	SLC1A5
20	SAT1
21	RPL8
22	NCOA4
23	LPCAT3
24	GLS2
25	DPP4
26	CS
27	ALOX15
28	ACSL4
29	NOX4
30	ACO1
31	STEAP3
32	NFS1
33	PHKG2
34	IREB2
35	HSBP1
36	HMOX1
37	ACSF2
38	ACSL3
39	ACACA
40	AKR1C
41	LOX
42	PEBP1
43	ZEB1
44	SQLE
45	HMGCR
46	FADS2
47	GOT1
48	G6PD
49	PGD
50	KEAP1
51	NQO1
52	GCLC
53	CARS1
54	CBS
55	NOX1
56	ABCC1
57	AKR1C1
58	AKR1C2
59	AKR1C3
60	RB1
61	HSF1
62	SQSTM1
63	MUC1
64	SLC3A2
65	FTMT
66	ATF4
67	TP53
68	HELLS
69	SCD
70	SRC
71	STAT3
72	PML
73	MTOR
74	TP63
75	MIR137
76	ENPP2
77	VDAC2
78	FH
79	CISD2
80	MIR9-1
81	MIR9-2
82	MIR9-3
83	ISCU
84	OTUB1
85	CD44
86	LINC00336
87	BRD4
88	PRDX6
89	MIR17
90	SESN2
91	NF2
92	ARNTL
93	HIF1A
94	JUN
95	CA9
96	TMBIM4
97	PLIN2
98	MIR212
99	Fer1HCH
100	AIFM2
101	LAMP2
102	ZFP36
103	PROM2
104	CHMP5
105	CHMP6
106	CAV1
107	GCH1
108	SIRT3
109	DAZAP1
110	PIR
111	HCAR1
112	SLC16A1
113	RRM2
114	NR4A1
115	PIK3CA
116	RPTOR
117	SREBF1
118	SREBF2
119	FZD7
120	P4HB
121	NT5DC2
122	BCAT2
123	PLA2G6
124	MIR424
125	PARK7
126	FXN
127	SUV39H1
128	ATF2
129	ACOT1
130	ALDH3A2
131	STK11
132	FNDC5
133	CircIL4R
134	CDH1
135	MIR214
136	NEDD4L
137	BRD2
138	BRD3
139	BRDT
140	DECR1
141	GLRX5
142	NCOA3
143	NR5A2
144	PANX2
145	RHEBP1
146	TFAP2A
147	CP
148	ARF6
149	GDF15
150	ABHD12
151	PPP1R13L
152	TFAM
153	KDM3B
154	RNF113A
155	AHCY
156	circ-TTBK2
157	MIR522
158	IDH2
159	PPARA
160	NOS2
161	SIAH2
162	RELA
163	PRKAA2
164	VDR
165	NEDD4
166	PRDX1
167	AR
168	MTF1
169	COPZ1
170	NUPR1
171	USP35
172	NEAT1
173	PARP1
174	PARP2
175	PARP3
176	PARP4
177	PARP6
178	PARP8
179	PARP9
180	PARP10
181	PARP11
182	PARP12
183	PARP14
184	PARP15
185	PARP16
186	PDSS2
187	TXN
188	SENP1
189	OIP5-AS1
190	MIR190A
191	FGF21
192	CREB1
193	CREB3
194	CREB5
195	MIR130B
196	BEX1
197	ASAH2
198	FABP4
199	AKT1S1
200	MLST8
201	SIRT1
202	TYRO3
203	SIRT6
204	TMSB4X
205	TMSB4Y
206	KIF20A
207	ECH1
208	circRHOT1
209	ETV4
210	MEG8
211	VCP
212	circ_0007142
213	RBMS1
214	KDM4A
215	MGST1
216	circKIF4A
217	miR-7-5p
218	circ_0067934
219	MPC1
220	CHMP1A
221	CAMKK2
222	SOX2
223	SRSF9
224	PROK2
225	MIR4443
226	SIRT2
227	circRNA1615
228	MIR27A
229	MIR670
230	MEF2C
231	EZH2
232	PEDS1
233	SMPD1
234	ADAMTS13
235	CDC25A
236	CircFNDC3B
237	PPARD
238	ENO3
239	LCN2
240	MARCHF5
241	TRIB2
242	DHODH
243	MIR545
244	PDK4
245	CircPVT1
246	MIR9-3HG
247	ADIPOQ
248	circDTL
249	mmu_circRNA_0000309
250	IL6
251	PTPN18
252	ABCC5
253	CISD3
254	MS4A15
255	FURIN
256	circRHBG
257	GALNT14
258	KLHDC3
259	LINC01833
260	circGFRA1
261	MAPKAP1
262	PRR5
263	RICTOR
264	GSTM1
265	TERT
266	circ0097009
267	TMEM161B-DT
268	circEPSTI1
269	MIR18A
270	RARRES2
271	USP11
272	NFE2L1
273	HLF
274	TIGAR
275	LRP8
276	PCBP1
277	DKK1
278	MIR23A
279	NKAP
280	MIR124-3
281	PSTK
282	RIPK3
283	TXNRD1
284	LTBP2
285	FAF1
286	C19orf12
287	MIR19A
288	NUP62
289	NR1H4
290	ADAMTS9-AS1
291	TBX1
292	MiR-706
293	YAP1
294	FBLN1
295	SNAI2
296	MIR193A
297	ALG3
298	PRKCG
299	FAM98A
300	AGAP2-AS1
301	MIR30E
302	SLC11A2
303	MXRA8
304	CEMIP
305	IRF3
306	PPARG
307	CUL9
308	MDM2
309	METTL3
310	LTF
311	COQ10A
312	COQ10B
313	COQ10BP1
314	COQ10BP2
315	SDHA
316	SDHB
317	SDHC
318	SDHD
319	RXRG
320	SLC16A1-AS1
321	HULC
322	NOD1
323	NOTCH3
324	SELENOP
325	ENO1
326	IDO1
327	AQP4
328	REST
329	ATF6
330	BDNF-AS
331	FGFR4
332	ADORA1
333	ADORA2B
334	CircCDK14
335	PDGFRA
336	PCBP2
337	circ-BGN
338	CBSLR
339	STAT6
340	HNRNPD
341	ESR1
342	circRNA_101093
343	LINC01564
344	SRSF1
345	APELA
346	circ_0072464
347	MIR29A
348	CERS6-AS1
349	BRCA1
350	ADIPOR1
351	TNF
352	FXR1
353	ZSCAN25
354	GGT1
355	CCT3
356	GPX7
357	AURKA
358	CAV-1
359	KAT5
360	GRSF1
361	PCAT1
362	TFAP2C
363	CircP4HB
364	CLOCK
365	UFL1
366	BMP4
367	SUFU
368	PELATON
369	Uc.339
370	BCAT1
371	MIR222
372	MIR6077
373	USP22
374	LINC01606
375	PTPMT1
376	NPC1
377	circACAP2
378	APOE
379	KAT6B
380	PRDX2
381	PRDX4
382	MALAT1
383	NSUN5
384	APOC1
385	PSEN1
386	PSEN2
387	LINC01134
388	HNRNPL
389	IL9
390	UBIAD1
391	TCF4
392	HUWE1
393	MFN1
394	CERK
395	AXL
396	G3BP1
397	KRT18
398	GRN
399	LAMTOR5
400	SPDYA
401	POU2F2
402	KLF15
403	NTRK2
404	NTN1
405	MIR217
406	SND1
407	METTL16
408	CST1
409	FTO
410	SATB1
411	ASAP2
412	CSE
413	SQOR
414	CPLX2
415	circCMTM3
416	SLC47A1
417	circ-ITCH
418	PCSK9
419	HPX
420	MYC
421	CB2R
422	HOXA11-AS
423	IGF2BP3
424	STC1
425	LRRK2
426	PLTP
427	MIR210
428	HSPA8
429	PCDH7
430	Circ_0000745
431	PNO1
432	ARG2
433	RBM24
434	FTHL17
435	FNDC3B
436	SIRT7
437	NAT10
438	JUND
439	LINC00976
440	TULP1
441	MITF
442	CTNNB1
443	JUP
444	KDM1A
445	AEBP1
446	BBOX1-AS1
447	MIR2115
448	USF2
449	PKM2
450	GLS
451	HRH1
452	OMA1
453	DELE1
454	PYCR1
455	ANGPTL4
456	SHARPIN
457	PER1
458	PER2
459	MCF2L
460	BMAL1
461	CAPRIN2
462	LINC00941
463	BNC1
464	TRPM2
465	TRPV1
466	ISCA2
467	TRIM7
468	OGFRP1
469	VAMP2
470	MTTP
471	TMEM43
472	CircRAPGEF5
473	AADAC
474	ITGB3
475	IL23A
476	CNR1
477	MAZ
478	PEX14
479	PIM1
480	SLC25A11
481	MTHFR
482	ARPC1A
483	MITD1
484	PHGDH
485	LINC00239
486	AQP11
487	PI3K
488	ME1
489	ELK1
490	CYGB
491	MARCHF6
492	RRM1
493	TUG1
494	C8orf76
495	H19
496	ATP5MC3
497	CYBB
498	NOX3
499	NOX5
500	DUOX1
501	DUOX2
502	FLT3
503	SCP2
504	NRAS
505	KRAS
506	HRAS
507	TFR2
508	SLC38A1
509	ALOX5
510	ATG5
511	ATG7
512	ALOX12
513	ALOX12B
514	ALOX15B
515	ALOXE3
516	G6PDX
517	ULK1
518	ATG3
519	ATG4D
520	BECN1
521	MAP1LC3A
522	GABARAPL2
523	GABARAPL1
524	ATG16L1
525	WIPI1
526	WIPI2
527	SNX4
528	ATG13
529	ULK2
530	EGFR
531	MAPK3
532	MAPK1
533	BID
534	CDKN2A
535	SOCS1
536	CDO1
537	MYB
538	MAPK8
539	MAPK9
540	MAPK14
541	LINC00472
542	PRKAA1
543	ELAVL1
544	BAP1
545	MIR6852
546	ACVR1B
547	TGFBR1
548	EPAS1
549	HILPDA
550	IFNG
551	ANO6
552	LPIN1
553	HMGB1
554	TNFAIP3
555	TLR4
556	ATF3
557	ATM
558	YY1AP1
559	EGLN2
560	MIOX
561	TAFAZZIN
562	MTDH
563	IDH1
564	FBXW7
565	PANX1
566	DNAJB6
567	BACH1
568	LONP1
569	CD82
570	IL1B
571	CTSB
572	POR
573	CYB5R1
574	ELOVL5
575	FADS1
576	PTEN
577	NR1D1
578	NR1D2
579	TBK1
580	USP7
581	miR-182-5p
582	miR-378a-3p
583	AQP3
584	AQP5
585	AQP8
586	LINC00618
587	MT1DP
588	PEX10
589	AGPAT3
590	PEX12
591	CHP1
592	GPAT4
593	BRPF1
594	OSBPL9
595	INTS2
596	MMD
597	CYP4F8
598	MLLT1
599	TTPA
600	GRIA3
601	EPT1
602	POM121L12
603	LIG3
604	AEBP2
605	AGPS
606	CDCA3
607	PEX2
608	PEX6
609	TIMM9
610	DCAF7
611	LCE2C
612	FAR1
613	PHF21A
614	SMAD7
615	LYRM1
616	AMN
617	PEX3
618	MTCH1
619	ACADSB
620	PVT1
621	hsa_circ_0008367
622	SLC39A14
623	MAP3K11
624	GSK3B
625	BRD7
626	SLC25A28
627	MFN2
628	ZFAS1
629	TSC1
630	TGFB1
631	SNCA
632	CGAS
633	STING1
634	HDDC3
635	MIR761
636	MDM4
637	DLD
638	WWTR1
639	PRKCA
640	LGMN
641	MYCN
642	IFNA1
643	IFNA2
644	IFNA4
645	IFNA5
646	IFNA6
647	IFNA7
648	IFNA8
649	IFNA10
650	IFNA13
651	IFNA14
652	IFNA16
653	IFNA17
654	IFNA21
655	SMG9
656	MIR335
657	SNX5
658	PAQR3
659	MICU1
660	TOR2A
661	MIR375
662	MAP3K14
663	CircKDM4C
664	MIR324
665	QSOX1
666	MIB2
667	CLTRN
668	KLF2
669	MIR5096
670	HOTAIR
671	FOXO4
672	YTHDC2
673	DDR2
674	SLC39A7
675	TRIM46
676	ACSL1
677	KDM5A
678	TRIM21
679	DPEP1
680	GSTZ1
681	GJA1
682	PGRMC1
683	CIRBP
684	circPSEN1
685	MIR135B
686	TRIM26
687	NDRG1
688	MIR302A
689	ASMTL-AS1
690	PIEZO1
691	LIFR
692	PTPN6
693	MIR15A
694	EGR1
695	ADAM23
696	ARHGEF26-AS1
697	CPEB1
698	COX4I2
699	lncRNA AABR07017145.1
700	TIMP1
701	KDM6B
702	METTL14
703	MIB1
704	KDM5C
705	MEG3
706	CCDC6
707	CFL1
708	MIR539
709	KMT2D
710	PRKCB
711	FSCN1
712	RB1CC1
713	MIR147A
714	MPO
715	YY2
716	LIN28A
717	HSP90AA1
718	LINC00616
719	PGM5P3-AS1
720	SPHK1
721	Gm47283
722	TGFB2
723	ALKBH5
724	PADI4
725	MIR127
726	PDIA2
727	MIR34C
728	MIR140
729	SP1
730	CRYAB
731	BAX
732	CASP3
733	circ-Carm1
734	EMP1
735	MIRN672
736	FUNDC1
737	SLC25A37
738	MIR21
739	MIR494
740	GMFB
741	ATXN8OS
742	PCDHB14
743	SSBP1
744	MIR4735
745	MIR338
746	USP14
747	CircEXOC5
748	COMMD10
749	CD74
750	RND1
751	lncAABR07025387.1
752	MIR378A
753	circLMO1
754	MIR144
755	RAPGEF3
756	CDC27
757	Circ_0000190
758	CARM1
759	MIR142
760	NUAK2
761	APP
762	HPCAL1
763	ICA1
764	MCU
765	BSG
766	CAVIN1
767	CircSCN8A
768	TMEM164
769	NLRP3
770	P2RX7
771	DDIT4
772	TNFAIP1
773	SEC24B
774	MIR129-1
775	MIR129-2
776	TRIM59
777	TNFAIP8L2
778	circRPPH1
779	MIR770
780	ETHE1
781	SOCS2
782	ANO1
783	UHRF1
784	SCARA5
785	HMGCL
786	HDLBP
787	TILRLS
788	FBXO31
789	CircRNA-ST6GALNAC6
790	MEN1
791	COX7A1
792	SPATA2
793	KMT2B
794	CX3CL1
795	FOXO3
796	CD38
797	IRF7
798	A2M-AS1
799	H3C1
800	H3C2
801	H3C3
802	H3C4
803	H3C6
804	H3C7
805	H3C8
806	H3C10
807	H3C11
808	H3C12
809	H3C13
810	H3C14
811	H3C15
812	ARMC5
813	S100A8
814	OsFER2
815	EIF4E
816	SLC6A14
817	CircLRFN5
818	MIR93
819	ARGLU1-DT
820	circAFF1
821	EPHA2
822	SHP-1
823	FUNDC2
824	HEPFAL
825	NR2F2
826	HERPUD1
827	ERN1
828	LIP
829	EHMT2
830	AOC1
831	SOX15
832	EIF2AK2
833	STING
834	TRPM7
