# Supplementary material for: Identification and validation of m6A RNA methylation and ferroptosis-related biomarkers in sepsis: transcriptome combined with single-cell RNA sequencing
Source: Front Immunol. 2025 Mar 7;16:1543517. doi: 10.3389/fimmu.2025.1543517 (PMC11925765; doi:10.3389/fimmu.2025.1543517)
Supplement: Supplementary Table 2 — m6A-related genes (m6A-RGs). [file Table2.xlsx]

## Sheet: m6A
	GeneName
1	METTL3
2	METTL14
3	RBM15
4	RBM15B
5	CBLL1
6	YTHDC1
7	YTHDC2
8	YTHDF1
9	YTHDF2
10	YTHDF3
11	HNRNPC
12	LRPPRC
13	HNRNPA2B1
14	RBMX
15	ELAVL1
16	FTO
17	IGFBP2
