# Supplementary material for: Identification and validation of m6A RNA methylation and ferroptosis-related biomarkers in sepsis: transcriptome combined with single-cell RNA sequencing
Source: Front Immunol. 2025 Mar 7;16:1543517. doi: 10.3389/fimmu.2025.1543517 (PMC11925765; doi:10.3389/fimmu.2025.1543517)
Supplement: Supplementary Table 3 — GO enrichment analysis of the candidate genes. [file Table3.xlsx]

## Sheet: GO
	ONTOLOGY	ID	Description	GeneRatio	BgRatio	pvalue	p.adjust	qvalue	geneID	Count
GO:0030099	BP	GO:0030099	myeloid cell differentiation	12/85	430/18870	4.92451e-07	4.92451e-07	0.00085467	EPAS1/SLC1A5/MT1G/FOXO3/PPARG/KLF2/PRKCA/MEF2C/PARP1/MYC/CD74/IL23A	12
GO:1903131	BP	GO:1903131	mononuclear cell differentiation	12/85	481/18870	1.59771e-06	1.59771e-06	0.00085467	FLT3/STK11/MT1G/FOXO3/TRPM2/PPARG/MEN1/TSC1/METTL3/MYC/CD74/IL23A	12
GO:0006979	BP	GO:0006979	response to oxidative stress	11/85	400/18870	1.76997e-06	1.76997e-06	0.00085467	TXN/EPAS1/FOXO3/TRPM2/FOXO4/PRDX1/KLF2/LONP1/FXN/C19orf12/PARP1	11
GO:0034599	BP	GO:0034599	cellular response to oxidative stress	9/85	255/18870	2.19665e-06	2.19665e-06	0.00085467	TXN/EPAS1/FOXO3/TRPM2/PRDX1/KLF2/LONP1/FXN/PARP1	9
GO:0022411	BP	GO:0022411	cellular component disassembly	12/85	497/18870	2.24292e-06	2.24292e-06	0.00085467	CISD2/FURIN/FUNDC2/SHARPIN/GABARAPL1/ULK1/ATG4D/GABARAPL2/PRKCA/MYC/LPIN1/DPP4	12
GO:0043434	BP	GO:0043434	response to peptide hormone	11/85	430/18870	3.55109e-06	3.55109e-06	0.00112763	BSG/STK11/FOXO4/PPARG/SOCS2/TSC1/LONP1/PRKCA/SNX5/PARP1/LPIN1	11
GO:0000422	BP	GO:0000422	autophagy of mitochondrion	6/85	98/18870	5.28044e-06	5.28044e-06	0.00125758	CISD2/FUNDC2/GABARAPL1/ULK1/ATG4D/GABARAPL2	6
GO:0061726	BP	GO:0061726	mitochondrion disassembly	6/85	98/18870	5.28044e-06	5.28044e-06	0.00125758	CISD2/FUNDC2/GABARAPL1/ULK1/ATG4D/GABARAPL2	6
GO:0048872	BP	GO:0048872	homeostasis of number of cells	9/85	316/18870	1.24655e-05	1.24655e-05	0.00243552	EPAS1/FLT3/SLC1A5/FOXO3/PRDX1/FH/KLF2/MEF2C/CD74	9
GO:0062197	BP	GO:0062197	cellular response to chemical stress	9/85	317/18870	1.27831e-05	1.27831e-05	0.00243552	TXN/EPAS1/FOXO3/TRPM2/PRDX1/KLF2/LONP1/FXN/PARP1	9
GO:0044571	BP	GO:0044571	[2Fe-2S] cluster assembly	3/85	11/18870	1.418e-05	1.418e-05	0.00245606	GLRX5/NFS1/FXN	3
GO:0030224	BP	GO:0030224	monocyte differentiation	4/85	35/18870	1.80463e-05	1.80463e-05	0.00286525	MT1G/PPARG/MYC/CD74	4
GO:0010038	BP	GO:0010038	response to metal ion	9/85	359/18870	3.40725e-05	3.40725e-05	0.00499362	BSG/MT1G/TRPM2/LONP1/FXN/HNRNPD/MEF2C/PARP1/AQP3	9
GO:0007623	BP	GO:0007623	circadian rhythm	7/85	204/18870	3.76669e-05	3.76669e-05	0.0051261	SIAH2/PTEN/PPARG/NR1D2/HNRNPD/METTL3/PARP1	7
GO:1901653	BP	GO:1901653	cellular response to peptide	9/85	374/18870	4.6822e-05	4.6822e-05	0.00594721	FOXO4/PPARG/SOCS2/KLF2/LONP1/PRKCA/SNX5/PARP1/LPIN1	9
GO:1903008	BP	GO:1903008	organelle disassembly	6/85	146/18870	5.12049e-05	5.12049e-05	0.00609743	CISD2/FUNDC2/GABARAPL1/ULK1/ATG4D/GABARAPL2	6
GO:0031331	BP	GO:0031331	positive regulation of cellular catabolic process	9/85	396/18870	7.26819e-05	7.26819e-05	0.00796456	FURIN/ATF6/STK11/FOXO3/ULK1/GRSF1/HNRNPD/METTL3/FTO	9
GO:0071375	BP	GO:0071375	cellular response to peptide hormone stimulus	8/85	310/18870	7.78919e-05	7.78919e-05	0.00796456	FOXO4/PPARG/SOCS2/LONP1/PRKCA/SNX5/PARP1/LPIN1	8
GO:0036294	BP	GO:0036294	cellular response to decreased oxygen levels	6/85	158/18870	7.94256e-05	7.94256e-05	0.00796456	CBS/EPAS1/PPARG/TSC1/AQP3/MYC	6
GO:0036293	BP	GO:0036293	response to decreased oxygen levels	8/85	315/18870	8.70623e-05	8.70623e-05	0.00829383	CBS/EPAS1/PPARG/TSC1/LONP1/AQP3/MYC/DPP4	8
GO:0002573	BP	GO:0002573	myeloid leukocyte differentiation	7/85	235/18870	9.19187e-05	9.19187e-05	0.00833949	MT1G/PPARG/PRKCA/PARP1/MYC/CD74/IL23A	7
GO:0001959	BP	GO:0001959	regulation of cytokine-mediated signaling pathway	6/85	171/18870	0.000122746	0.000122746	0.0101367	SHARPIN/ULK1/PPARG/RNF113A/METTL3/CD74	6
GO:0045926	BP	GO:0045926	negative regulation of growth	7/85	247/18870	0.000125288	0.000125288	0.0101367	STK11/MT1G/PTEN/ULK1/SOCS2/FXN/CAPRIN2	7
GO:0032042	BP	GO:0032042	mitochondrial DNA metabolic process	3/85	22/18870	0.000127689	0.000127689	0.0101367	LONP1/RRM1/PARP1	3
GO:0071453	BP	GO:0071453	cellular response to oxygen levels	6/85	174/18870	0.000135002	0.000135002	0.0101954	CBS/EPAS1/PPARG/TSC1/AQP3/MYC	6
GO:0043409	BP	GO:0043409	negative regulation of MAPK cascade	6/85	176/18870	0.000143697	0.000143697	0.0101954	PTEN/PPARG/MEN1/NF2/PEBP1/MYC	6
GO:0060135	BP	GO:0060135	maternal process involved in female pregnancy	4/85	59/18870	0.000144482	0.000144482	0.0101954	CBS/BSG/DAZAP1/PARP1	4
GO:0070482	BP	GO:0070482	response to oxygen levels	8/85	343/18870	0.000156584	0.000156584	0.010554	CBS/EPAS1/PPARG/TSC1/LONP1/AQP3/MYC/DPP4	8
GO:0042752	BP	GO:0042752	regulation of circadian rhythm	5/85	114/18870	0.000164488	0.000164488	0.010554	SIAH2/PPARG/NR1D2/HNRNPD/PARP1	5
GO:0071496	BP	GO:0071496	cellular response to external stimulus	8/85	346/18870	0.000166182	0.000166182	0.010554	CBS/FOXO3/GABARAPL1/ULK1/GABARAPL2/TSC1/PIEZO1/AQP3	8
GO:0001659	BP	GO:0001659	temperature homeostasis	6/85	183/18870	0.000177688	0.000177688	0.0105668	EPAS1/STK11/TRPM2/FH/FTO/LPIN1	6
GO:0060759	BP	GO:0060759	regulation of response to cytokine stimulus	6/85	183/18870	0.000177688	0.000177688	0.0105668	SHARPIN/ULK1/PPARG/RNF113A/METTL3/CD74	6
GO:0048771	BP	GO:0048771	tissue remodeling	6/85	184/18870	0.000183022	0.000183022	0.0105668	CBS/EPAS1/PPARG/PRKCA/MEF2C/IL23A	6
GO:0010506	BP	GO:0010506	regulation of autophagy	8/85	355/18870	0.000197933	0.000197933	0.0110916	CISD2/ATF6/STK11/FOXO3/ULK1/HSPB1/TSC1/SNX5	8
GO:0032868	BP	GO:0032868	response to insulin	7/85	269/18870	0.000211778	0.000211778	0.0115284	FOXO4/PPARG/TSC1/LONP1/SNX5/PARP1/LPIN1	7
GO:0070301	BP	GO:0070301	cellular response to hydrogen peroxide	4/85	67/18870	0.000236757	0.000236757	0.0125301	TXN/TRPM2/KLF2/FXN	4
GO:0031668	BP	GO:0031668	cellular response to extracellular stimulus	7/85	281/18870	0.000276202	0.000276202	0.0142226	CBS/FOXO3/GABARAPL1/ULK1/GABARAPL2/TSC1/AQP3	7
GO:0032102	BP	GO:0032102	negative regulation of response to external stimulus	9/85	481/18870	0.000311979	0.000311979	0.0152416	FURIN/SHARPIN/PTEN/ARG2/PPARG/NR1D2/METTL3/PARP1/DPP4	9
GO:0000002	BP	GO:0000002	mitochondrial genome maintenance	3/85	30/18870	0.000327989	0.000327989	0.0152416	LONP1/RRM1/PARP1	3
GO:0016226	BP	GO:0016226	iron-sulfur cluster assembly	3/85	30/18870	0.000327989	0.000327989	0.0152416	GLRX5/NFS1/FXN	3
GO:0031163	BP	GO:0031163	metallo-sulfur cluster assembly	3/85	30/18870	0.000327989	0.000327989	0.0152416	GLRX5/NFS1/FXN	3
GO:0032869	BP	GO:0032869	cellular response to insulin stimulus	6/85	206/18870	0.000336142	0.000336142	0.0152485	FOXO4/PPARG/LONP1/SNX5/PARP1/LPIN1	6
GO:0034755	BP	GO:0034755	iron ion transmembrane transport	3/85	31/18870	0.000361953	0.000361953	0.0154005	SLC25A37/STEAP3/FXN	3
GO:0022407	BP	GO:0022407	regulation of cell-cell adhesion	9/85	493/18870	0.00037348	0.00037348	0.0154005	FOXO3/ARG2/PIEZO1/NF2/METTL3/PRKCA/CD74/DPP4/IL23A	9
GO:0048511	BP	GO:0048511	rhythmic process	7/85	296/18870	0.000378006	0.000378006	0.0154005	SIAH2/PTEN/PPARG/NR1D2/HNRNPD/METTL3/PARP1	7
GO:0031667	BP	GO:0031667	response to nutrient levels	9/85	495/18870	0.000384644	0.000384644	0.0154005	CBS/FOXO3/GABARAPL1/ULK1/FOXO4/PPARG/GABARAPL2/TSC1/AQP3	9
GO:0001666	BP	GO:0001666	response to hypoxia	7/85	298/18870	0.000393594	0.000393594	0.0154005	CBS/EPAS1/PPARG/LONP1/AQP3/MYC/DPP4	7
GO:0010212	BP	GO:0010212	response to ionizing radiation	5/85	138/18870	0.000399182	0.000399182	0.0154005	STK11/MEN1/RRM1/PARP1/MYC	5
GO:0045637	BP	GO:0045637	regulation of myeloid cell differentiation	6/85	213/18870	0.000401607	0.000401607	0.0154005	FOXO3/PRKCA/MEF2C/MYC/CD74/IL23A	6
GO:2001233	BP	GO:2001233	regulation of apoptotic signaling pathway	8/85	398/18870	0.000426323	0.000426323	0.0154005	SIAH2/PTEN/HSPB1/HERPUD1/FXN/PARP1/MYC/CD74	8
GO:0034101	BP	GO:0034101	erythrocyte homeostasis	5/85	140/18870	0.000426408	0.000426408	0.0154005	EPAS1/SLC1A5/FOXO3/PRDX1/KLF2	5
GO:0006099	BP	GO:0006099	tricarboxylic acid cycle	3/85	33/18870	0.00043649	0.00043649	0.0154005	SDHA/FH/CS	3
GO:0043618	BP	GO:0043618	regulation of transcription from RNA polymerase II promoter in response to stress	3/85	33/18870	0.00043649	0.00043649	0.0154005	EPAS1/ATF6/KLF2	3
GO:1904893	BP	GO:1904893	negative regulation of receptor signaling pathway via STAT	3/85	33/18870	0.00043649	0.00043649	0.0154005	PPARG/SOCS2/NF2	3
GO:0030217	BP	GO:0030217	T cell differentiation	7/85	307/18870	0.000470241	0.000470241	0.0162349	STK11/FOXO3/MEN1/TSC1/METTL3/CD74/IL23A	7
GO:0090022	BP	GO:0090022	regulation of neutrophil chemotaxis	3/85	34/18870	0.000477179	0.000477179	0.0162349	CD74/DPP4/IL23A	3
GO:0001893	BP	GO:0001893	maternal placenta development	3/85	35/18870	0.000520223	0.000520223	0.0173888	BSG/DAZAP1/PARP1	3
GO:0071456	BP	GO:0071456	cellular response to hypoxia	5/85	147/18870	0.000532858	0.000532858	0.0175041	CBS/EPAS1/PPARG/AQP3/MYC	5
GO:0051347	BP	GO:0051347	positive regulation of transferase activity	8/85	414/18870	0.000552925	0.000552925	0.0178554	TXN/FLT3/STK11/PTEN/HNRNPD/MYC/CD74/IL23A	8
GO:1903706	BP	GO:1903706	regulation of hemopoiesis	8/85	417/18870	0.000579749	0.000579749	0.0184096	FOXO3/KAT6B/METTL3/PRKCA/MEF2C/MYC/CD74/IL23A	8
GO:0001890	BP	GO:0001890	placenta development	5/85	151/18870	0.000602025	0.000602025	0.0187599	EPAS1/BSG/PPARG/DAZAP1/PARP1	5
GO:0031348	BP	GO:0031348	negative regulation of defense response	7/85	321/18870	0.000612753	0.000612753	0.0187599	FURIN/SHARPIN/ARG2/PPARG/NR1D2/METTL3/PARP1	7
GO:0009411	BP	GO:0009411	response to UV	5/85	152/18870	0.000620322	0.000620322	0.0187599	STK11/MEN1/METTL3/PARP1/MYC	5
GO:0034614	BP	GO:0034614	cellular response to reactive oxygen species	5/85	154/18870	0.000658165	0.000658165	0.0195516	TXN/TRPM2/PRDX1/KLF2/FXN	5
GO:0043488	BP	GO:0043488	regulation of mRNA stability	6/85	235/18870	0.000674147	0.000674147	0.0195516	IGF2BP3/HNRNPD/ELAVL1/METTL3/PRKCA/FTO	6
GO:0048638	BP	GO:0048638	regulation of developmental growth	7/85	328/18870	0.000695869	0.000695869	0.0195516	NEDD4L/PTEN/ULK1/SOCS2/FXN/FTO/MEF2C	7
GO:0046718	BP	GO:0046718	viral entry into host cell	5/85	156/18870	0.000697713	0.000697713	0.0195516	FURIN/BSG/SLC1A5/CD74/DPP4	5
GO:0030098	BP	GO:0030098	lymphocyte differentiation	8/85	429/18870	0.000697807	0.000697807	0.0195516	FLT3/STK11/FOXO3/MEN1/TSC1/METTL3/CD74/IL23A	8
GO:0043620	BP	GO:0043620	regulation of DNA-templated transcription in response to stress	3/85	39/18870	0.000717036	0.000717036	0.0197992	EPAS1/ATF6/KLF2	3
GO:0034644	BP	GO:0034644	cellular response to UV	4/85	90/18870	0.000729663	0.000729663	0.01986	STK11/METTL3/PARP1/MYC	4
GO:0043368	BP	GO:0043368	positive T cell selection	3/85	40/18870	0.000772663	0.000772663	0.0207342	STK11/CD74/IL23A	3
GO:0043502	BP	GO:0043502	regulation of muscle adaptation	4/85	93/18870	0.00082528	0.00082528	0.0212434	FOXO3/PPARG/PRKCA/PARP1	4
GO:0045454	BP	GO:0045454	cell redox homeostasis	3/85	41/18870	0.000830964	0.000830964	0.0212434	TXN/GLRX5/PRDX1	3
GO:0044409	BP	GO:0044409	entry into host	5/85	163/18870	0.000850263	0.000850263	0.0212434	FURIN/BSG/SLC1A5/CD74/DPP4	5
GO:0043487	BP	GO:0043487	regulation of RNA stability	6/85	247/18870	0.000873609	0.000873609	0.0212434	IGF2BP3/HNRNPD/ELAVL1/METTL3/PRKCA/FTO	6
GO:0006868	BP	GO:0006868	glutamine transport	2/85	10/18870	0.00088145	0.00088145	0.0212434	SLC1A5/SLC38A1	2
GO:0051081	BP	GO:0051081	nuclear membrane disassembly	2/85	10/18870	0.00088145	0.00088145	0.0212434	PRKCA/LPIN1	2
GO:0042092	BP	GO:0042092	type 2 immune response	3/85	42/18870	0.000891987	0.000891987	0.0212434	ARG2/MEN1/CD74	3
GO:0048512	BP	GO:0048512	circadian behavior	3/85	42/18870	0.000891987	0.000891987	0.0212434	PTEN/NR1D2/PARP1	3
GO:1904706	BP	GO:1904706	negative regulation of vascular associated smooth muscle cell proliferation	3/85	42/18870	0.000891987	0.000891987	0.0212434	PTEN/PPARG/MEF2C	3
GO:0031669	BP	GO:0031669	cellular response to nutrient levels	6/85	251/18870	0.000949322	0.000949322	0.0223297	FOXO3/GABARAPL1/ULK1/GABARAPL2/TSC1/AQP3	6
GO:0061013	BP	GO:0061013	regulation of mRNA catabolic process	6/85	252/18870	0.000969018	0.000969018	0.022515	IGF2BP3/HNRNPD/ELAVL1/METTL3/PRKCA/FTO	6
GO:0007622	BP	GO:0007622	rhythmic behavior	3/85	44/18870	0.0010224	0.0010224	0.0234691	PTEN/NR1D2/PARP1	3
GO:0030397	BP	GO:0030397	membrane disassembly	2/85	11/18870	0.00107418	0.00107418	0.0237005	PRKCA/LPIN1	2
GO:0033632	BP	GO:0033632	regulation of cell-cell adhesion mediated by integrin	2/85	11/18870	0.00107418	0.00107418	0.0237005	PIEZO1/DPP4	2
GO:0070934	BP	GO:0070934	CRD-mediated mRNA stabilization	2/85	11/18870	0.00107418	0.00107418	0.0237005	IGF2BP3/HNRNPD	2
GO:0000041	BP	GO:0000041	transition metal ion transport	4/85	100/18870	0.00108224	0.00108224	0.0237005	SLC25A37/STEAP3/TRPM2/FXN	4
GO:0002262	BP	GO:0002262	myeloid cell homeostasis	5/85	173/18870	0.00110968	0.00110968	0.0240254	EPAS1/SLC1A5/FOXO3/PRDX1/KLF2	5
GO:0042542	BP	GO:0042542	response to hydrogen peroxide	4/85	101/18870	0.00112303	0.00112303	0.0240413	TXN/TRPM2/KLF2/FXN	4
GO:0051972	BP	GO:0051972	regulation of telomerase activity	3/85	46/18870	0.00116428	0.00116428	0.0243765	MEN1/HNRNPD/MYC	3
GO:1902622	BP	GO:1902622	regulation of neutrophil migration	3/85	46/18870	0.00116428	0.00116428	0.0243765	CD74/DPP4/IL23A	3
GO:0045639	BP	GO:0045639	positive regulation of myeloid cell differentiation	4/85	103/18870	0.00120784	0.00120784	0.0248477	FOXO3/PRKCA/CD74/IL23A	4
GO:1903311	BP	GO:1903311	regulation of mRNA metabolic process	7/85	362/18870	0.00123549	0.00123549	0.0248477	IGF2BP3/HNRNPD/ELAVL1/METTL3/DAZAP1/PRKCA/FTO	7
GO:0032204	BP	GO:0032204	regulation of telomere maintenance	4/85	104/18870	0.00125189	0.00125189	0.0248477	HNRNPD/NAT10/PARP1/MYC	4
GO:0090100	BP	GO:0090100	positive regulation of transmembrane receptor protein serine/threonine kinase signaling pathway	4/85	104/18870	0.00125189	0.00125189	0.0248477	STK11/PPARG/MEN1/PARP1	4
GO:0006995	BP	GO:0006995	cellular response to nitrogen starvation	2/85	12/18870	0.00128524	0.00128524	0.0248477	GABARAPL1/GABARAPL2	2
GO:0040015	BP	GO:0040015	negative regulation of multicellular organism growth	2/85	12/18870	0.00128524	0.00128524	0.0248477	SOCS2/FXN	2
GO:0043562	BP	GO:0043562	cellular response to nitrogen levels	2/85	12/18870	0.00128524	0.00128524	0.0248477	GABARAPL1/GABARAPL2	2
GO:0006469	BP	GO:0006469	negative regulation of protein kinase activity	5/85	179/18870	0.00129112	0.00129112	0.0248477	PTEN/HSPB1/PPARG/MEN1/TRIB2	5
GO:0006401	BP	GO:0006401	RNA catabolic process	7/85	367/18870	0.00133682	0.00133682	0.02547	IGF2BP3/GRSF1/HNRNPD/ELAVL1/METTL3/PRKCA/FTO	7
GO:0030593	BP	GO:0030593	neutrophil chemotaxis	4/85	107/18870	0.00139076	0.00139076	0.025978	BSG/CD74/DPP4/IL23A	4
GO:0048144	BP	GO:0048144	fibroblast proliferation	4/85	107/18870	0.00139076	0.00139076	0.025978	PRDX1/DAZAP1/MYC/CD74	4
GO:0030336	BP	GO:0030336	negative regulation of cell migration	7/85	373/18870	0.0014669	0.0014669	0.0271342	FOXO3/PTEN/PPARG/NF2/MEF2C/CD74/DPP4	7
GO:0043379	BP	GO:0043379	memory T cell differentiation	2/85	13/18870	0.00151448	0.00151448	0.0274705	TSC1/IL23A	2
GO:0007565	BP	GO:0007565	female pregnancy	5/85	186/18870	0.00152952	0.00152952	0.0274705	CBS/BSG/DAZAP1/PARP1/SLC38A1	5
GO:0045936	BP	GO:0045936	negative regulation of phosphate metabolic process	7/85	376/18870	0.00153554	0.00153554	0.0274705	PTEN/HSPB1/PPARG/MEN1/NF2/PARP1/TRIB2	7
GO:0010563	BP	GO:0010563	negative regulation of phosphorus metabolic process	7/85	377/18870	0.00155898	0.00155898	0.0274705	PTEN/HSPB1/PPARG/MEN1/NF2/PARP1/TRIB2	7
GO:0001974	BP	GO:0001974	blood vessel remodeling	3/85	51/18870	0.00157159	0.00157159	0.0274705	CBS/EPAS1/MEF2C	3
GO:0010332	BP	GO:0010332	response to gamma radiation	3/85	51/18870	0.00157159	0.00157159	0.0274705	MEN1/PARP1/MYC	3
GO:0044000	BP	GO:0044000	movement in host	5/85	188/18870	0.00160322	0.00160322	0.0275185	FURIN/BSG/SLC1A5/CD74/DPP4	5
GO:0097696	BP	GO:0097696	receptor signaling pathway via STAT	5/85	188/18870	0.00160322	0.00160322	0.0275185	FLT3/PPARG/SOCS2/NF2/IL23A	5
GO:1902895	BP	GO:1902895	positive regulation of miRNA transcription	3/85	52/18870	0.00166242	0.00166242	0.0277402	FOXO3/PPARG/MYC	3
GO:2001242	BP	GO:2001242	regulation of intrinsic apoptotic signaling pathway	5/85	190/18870	0.0016795	0.0016795	0.0277402	HSPB1/HERPUD1/PARP1/MYC/CD74	5
GO:0000045	BP	GO:0000045	autophagosome assembly	4/85	114/18870	0.00175599	0.00175599	0.0277402	GABARAPL1/ULK1/ATG4D/GABARAPL2	4
GO:0045058	BP	GO:0045058	T cell selection	3/85	53/18870	0.00175647	0.00175647	0.0277402	STK11/CD74/IL23A	3
GO:0071622	BP	GO:0071622	regulation of granulocyte chemotaxis	3/85	53/18870	0.00175647	0.00175647	0.0277402	CD74/DPP4/IL23A	3
GO:0045059	BP	GO:0045059	positive thymic T cell selection	2/85	14/18870	0.00176173	0.00176173	0.0277402	STK11/CD74	2
GO:0046598	BP	GO:0046598	positive regulation of viral entry into host cell	2/85	14/18870	0.00176173	0.00176173	0.0277402	FURIN/CD74	2
GO:0075294	BP	GO:0075294	positive regulation by symbiont of entry into host	2/85	14/18870	0.00176173	0.00176173	0.0277402	FURIN/CD74	2
GO:0090649	BP	GO:0090649	response to oxygen-glucose deprivation	2/85	14/18870	0.00176173	0.00176173	0.0277402	TSC1/AQP3	2
GO:0090715	BP	GO:0090715	immunological memory formation process	2/85	14/18870	0.00176173	0.00176173	0.0277402	TSC1/IL23A	2
GO:0033673	BP	GO:0033673	negative regulation of kinase activity	5/85	193/18870	0.00179888	0.00179888	0.0280459	PTEN/HSPB1/PPARG/MEN1/TRIB2	5
GO:0048640	BP	GO:0048640	negative regulation of developmental growth	4/85	115/18870	0.00181309	0.00181309	0.0280459	PTEN/ULK1/SOCS2/FXN	4
GO:2000146	BP	GO:2000146	negative regulation of cell motility	7/85	388/18870	0.00183561	0.00183561	0.0280459	FOXO3/PTEN/PPARG/NF2/MEF2C/CD74/DPP4	7
GO:0071897	BP	GO:0071897	DNA biosynthetic process	5/85	194/18870	0.00184003	0.00184003	0.0280459	MEN1/RRM1/HNRNPD/NAT10/MYC	5
GO:0071560	BP	GO:0071560	cellular response to transforming growth factor beta stimulus	6/85	287/18870	0.00188061	0.00188061	0.028437	FURIN/STK11/PPARG/MEN1/MEF2C/PARP1	6
GO:2000278	BP	GO:2000278	regulation of DNA biosynthetic process	4/85	117/18870	0.00193114	0.00193114	0.0289712	MEN1/HNRNPD/NAT10/MYC	4
GO:0043500	BP	GO:0043500	muscle adaptation	4/85	118/18870	0.00199212	0.00199212	0.0296525	FOXO3/PPARG/PRKCA/PARP1	4
GO:1904892	BP	GO:1904892	regulation of receptor signaling pathway via STAT	4/85	119/18870	0.00205442	0.00205442	0.0303427	PPARG/SOCS2/NF2/IL23A	4
GO:0071559	BP	GO:0071559	response to transforming growth factor beta	6/85	293/18870	0.00208649	0.00208649	0.0305794	FURIN/STK11/PPARG/MEN1/MEF2C/PARP1	6
GO:0060612	BP	GO:0060612	adipose tissue development	3/85	57/18870	0.0021657	0.0021657	0.0312593	PPARG/FTO/PARP1	3
GO:0060998	BP	GO:0060998	regulation of dendritic spine development	3/85	57/18870	0.0021657	0.0021657	0.0312593	PTEN/CAPRIN2/MEF2C	3
GO:1905037	BP	GO:1905037	autophagosome organization	4/85	121/18870	0.00218303	0.00218303	0.0312726	GABARAPL1/ULK1/ATG4D/GABARAPL2	4
GO:1904177	BP	GO:1904177	regulation of adipose tissue development	2/85	16/18870	0.00230962	0.00230962	0.0322985	PPARG/PARP1	2
GO:0002286	BP	GO:0002286	T cell activation involved in immune response	4/85	123/18870	0.0023171	0.0023171	0.0322985	MEN1/TSC1/CD74/IL23A	4
GO:0071482	BP	GO:0071482	cellular response to light stimulus	4/85	123/18870	0.0023171	0.0023171	0.0322985	STK11/METTL3/PARP1/MYC	4
GO:0000302	BP	GO:0000302	response to reactive oxygen species	5/85	205/18870	0.00233941	0.00233941	0.0322985	TXN/TRPM2/PRDX1/KLF2/FXN	5
GO:0050777	BP	GO:0050777	negative regulation of immune response	5/85	205/18870	0.00233941	0.00233941	0.0322985	FURIN/ARG2/PPARG/METTL3/PARP1	5
GO:0002761	BP	GO:0002761	regulation of myeloid leukocyte differentiation	4/85	124/18870	0.00238622	0.00238622	0.0323039	PRKCA/MYC/CD74/IL23A	4
GO:0044703	BP	GO:0044703	multi-organism reproductive process	5/85	206/18870	0.00238925	0.00238925	0.0323039	CBS/BSG/DAZAP1/PARP1/SLC38A1	5
GO:0006826	BP	GO:0006826	iron ion transport	3/85	59/18870	0.00239067	0.00239067	0.0323039	SLC25A37/STEAP3/FXN	3
GO:0031330	BP	GO:0031330	negative regulation of cellular catabolic process	5/85	208/18870	0.00249122	0.00249122	0.0331883	FURIN/IGF2BP3/TSC1/HNRNPD/ELAVL1	5
GO:0001933	BP	GO:0001933	negative regulation of protein phosphorylation	6/85	304/18870	0.00250774	0.00250774	0.0331883	PTEN/HSPB1/PPARG/MEN1/NF2/TRIB2	6
GO:0002763	BP	GO:0002763	positive regulation of myeloid leukocyte differentiation	3/85	60/18870	0.00250837	0.00250837	0.0331883	PRKCA/CD74/IL23A	3
GO:0033631	BP	GO:0033631	cell-cell adhesion mediated by integrin	2/85	17/18870	0.00260992	0.00260992	0.0340589	PIEZO1/DPP4	2
GO:0070206	BP	GO:0070206	protein trimerization	2/85	17/18870	0.00260992	0.00260992	0.0340589	SLC1A5/CD74	2
GO:0051701	BP	GO:0051701	biological process involved in interaction with host	5/85	211/18870	0.00265008	0.00265008	0.0343476	FURIN/BSG/SLC1A5/CD74/DPP4	5
GO:1990266	BP	GO:1990266	neutrophil migration	4/85	129/18870	0.00275321	0.00275321	0.0350942	BSG/CD74/DPP4/IL23A	4
GO:0006402	BP	GO:0006402	mRNA catabolic process	6/85	310/18870	0.00276294	0.00276294	0.0350942	IGF2BP3/HNRNPD/ELAVL1/METTL3/PRKCA/FTO	6
GO:0034504	BP	GO:0034504	protein localization to nucleus	6/85	310/18870	0.00276294	0.00276294	0.0350942	TXN/STK11/NF2/ELAVL1/NUP62/PARP1	6
GO:0071621	BP	GO:0071621	granulocyte chemotaxis	4/85	130/18870	0.00283099	0.00283099	0.0357204	BSG/CD74/DPP4/IL23A	4
GO:0040014	BP	GO:0040014	regulation of multicellular organism growth	3/85	63/18870	0.0028828	0.0028828	0.0357971	SOCS2/FXN/FTO	3
GO:0030218	BP	GO:0030218	erythrocyte differentiation	4/85	131/18870	0.00291026	0.00291026	0.0357971	EPAS1/SLC1A5/FOXO3/KLF2	4
GO:0036003	BP	GO:0036003	positive regulation of transcription from RNA polymerase II promoter in response to stress	2/85	18/18870	0.0029276	0.0029276	0.0357971	ATF6/KLF2	2
GO:0090713	BP	GO:0090713	immunological memory process	2/85	18/18870	0.0029276	0.0029276	0.0357971	TSC1/IL23A	2
GO:0044706	BP	GO:0044706	multi-multicellular organism process	5/85	216/18870	0.00293101	0.00293101	0.0357971	CBS/BSG/DAZAP1/PARP1/SLC38A1	5
GO:0040013	BP	GO:0040013	negative regulation of locomotion	7/85	423/18870	0.00297625	0.00297625	0.0361181	FOXO3/PTEN/PPARG/NF2/MEF2C/CD74/DPP4	7
GO:0048814	BP	GO:0048814	regulation of dendrite morphogenesis	3/85	64/18870	0.00301482	0.00301482	0.036126	NEDD4L/STK11/CAPRIN2	3
GO:2000630	BP	GO:2000630	positive regulation of miRNA metabolic process	3/85	64/18870	0.00301482	0.00301482	0.036126	FOXO3/PPARG/MYC	3
GO:0042594	BP	GO:0042594	response to starvation	5/85	218/18870	0.0030492	0.0030492	0.0363096	FOXO3/GABARAPL1/ULK1/GABARAPL2/TSC1	5
GO:0017148	BP	GO:0017148	negative regulation of translation	6/85	317/18870	0.0030848	0.0030848	0.0365053	IGF2BP3/TSC1/HNRNPD/METTL3/CAPRIN2/FTO	6
GO:0048255	BP	GO:0048255	mRNA stabilization	3/85	65/18870	0.00315051	0.00315051	0.0369634	IGF2BP3/HNRNPD/ELAVL1	3
GO:0009314	BP	GO:0009314	response to radiation	7/85	428/18870	0.00317576	0.00317576	0.0369634	TXN/STK11/MEN1/RRM1/METTL3/PARP1/MYC	7
GO:0097193	BP	GO:0097193	intrinsic apoptotic signaling pathway	6/85	319/18870	0.00318172	0.00318172	0.0369634	STK11/HSPB1/HERPUD1/PARP1/MYC/CD74	6
GO:1902105	BP	GO:1902105	regulation of leukocyte differentiation	6/85	321/18870	0.00328089	0.00328089	0.0378846	FOXO3/METTL3/PRKCA/MYC/CD74/IL23A	6
GO:0010611	BP	GO:0010611	regulation of cardiac muscle hypertrophy	3/85	67/18870	0.00343301	0.00343301	0.0394024	PPARG/PRKCA/PARP1	3
GO:0060326	BP	GO:0060326	cell chemotaxis	6/85	325/18870	0.00348615	0.00348615	0.0395806	BSG/TRPM2/HSPB1/CD74/DPP4/IL23A	6
GO:0051348	BP	GO:0051348	negative regulation of transferase activity	5/85	225/18870	0.00349009	0.00349009	0.0395806	PTEN/HSPB1/PPARG/MEN1/TRIB2	5
GO:0042326	BP	GO:0042326	negative regulation of phosphorylation	6/85	327/18870	0.0035923	0.0035923	0.0398057	PTEN/HSPB1/PPARG/MEN1/NF2/TRIB2	6
GO:0048813	BP	GO:0048813	dendrite morphogenesis	4/85	139/18870	0.00359987	0.00359987	0.0398057	NEDD4L/STK11/PTEN/CAPRIN2	4
GO:0045655	BP	GO:0045655	regulation of monocyte differentiation	2/85	20/18870	0.0036144	0.0036144	0.0398057	MYC/CD74	2
GO:0071731	BP	GO:0071731	response to nitric oxide	2/85	20/18870	0.0036144	0.0036144	0.0398057	TXN/HNRNPD	2
GO:2001014	BP	GO:2001014	regulation of skeletal muscle cell differentiation	2/85	20/18870	0.0036144	0.0036144	0.0398057	NR1D2/MEF2C	2
GO:0007179	BP	GO:0007179	transforming growth factor beta receptor signaling pathway	5/85	229/18870	0.00376171	0.00376171	0.0409545	FURIN/STK11/PPARG/MEN1/PARP1	5
GO:0071241	BP	GO:0071241	cellular response to inorganic substance	5/85	229/18870	0.00376171	0.00376171	0.0409545	MT1G/TRPM2/HNRNPD/MEF2C/PARP1	5
GO:0045727	BP	GO:0045727	positive regulation of translation	4/85	141/18870	0.00378818	0.00378818	0.0410084	HNRNPD/ELAVL1/METTL3/NAT10	4
GO:0016236	BP	GO:0016236	macroautophagy	6/85	331/18870	0.00381181	0.00381181	0.0410311	GABARAPL1/ULK1/ATG4D/GABARAPL2/TSC1/SNX5	6
GO:0014743	BP	GO:0014743	regulation of muscle hypertrophy	3/85	70/18870	0.00388505	0.00388505	0.0410848	PPARG/PRKCA/PARP1	3
GO:0048662	BP	GO:0048662	negative regulation of smooth muscle cell proliferation	3/85	70/18870	0.00388505	0.00388505	0.0410848	PTEN/PPARG/MEF2C	3
GO:1902893	BP	GO:1902893	regulation of miRNA transcription	3/85	70/18870	0.00388505	0.00388505	0.0410848	FOXO3/PPARG/MYC	3
GO:0050730	BP	GO:0050730	regulation of peptidyl-tyrosine phosphorylation	5/85	231/18870	0.00390306	0.00390306	0.0410848	FLT3/LONP1/NF2/CD74/IL23A	5
GO:0071214	BP	GO:0071214	cellular response to abiotic stimulus	6/85	334/18870	0.00398288	0.00398288	0.041245	STK11/PTEN/PIEZO1/METTL3/PARP1/MYC	6
GO:0104004	BP	GO:0104004	cellular response to environmental stimulus	6/85	334/18870	0.00398288	0.00398288	0.041245	STK11/PTEN/PIEZO1/METTL3/PARP1/MYC	6
GO:0071498	BP	GO:0071498	cellular response to fluid shear stress	2/85	21/18870	0.00398322	0.00398322	0.041245	KLF2/MEF2C	2
GO:0061614	BP	GO:0061614	miRNA transcription	3/85	71/18870	0.00404338	0.00404338	0.0412452	FOXO3/PPARG/MYC	3
GO:1900076	BP	GO:1900076	regulation of cellular response to insulin stimulus	3/85	71/18870	0.00404338	0.00404338	0.0412452	PPARG/LONP1/SNX5	3
GO:0016358	BP	GO:0016358	dendrite development	5/85	233/18870	0.00404818	0.00404818	0.0412452	NEDD4L/STK11/PTEN/CAPRIN2/MEF2C	5
GO:0051592	BP	GO:0051592	response to calcium ion	4/85	144/18870	0.00408301	0.00408301	0.0413787	TRPM2/HNRNPD/MEF2C/AQP3	4
GO:0061687	BP	GO:0061687	detoxification of inorganic compound	2/85	22/18870	0.00436877	0.00436877	0.043821	TXN/MT1G	2
GO:0006879	BP	GO:0006879	intracellular iron ion homeostasis	3/85	73/18870	0.00437172	0.00437172	0.043821	GLRX5/FXN/MYC	3
GO:0035264	BP	GO:0035264	multicellular organism growth	4/85	147/18870	0.004393	0.004393	0.043821	SOCS2/KLF2/FXN/FTO	4
GO:0043489	BP	GO:0043489	RNA stabilization	3/85	74/18870	0.00454178	0.00454178	0.0450692	IGF2BP3/HNRNPD/ELAVL1	3
GO:0030595	BP	GO:0030595	leukocyte chemotaxis	5/85	240/18870	0.00458661	0.00458661	0.0451759	BSG/TRPM2/CD74/DPP4/IL23A	5
GO:0034249	BP	GO:0034249	negative regulation of amide metabolic process	6/85	345/18870	0.00465924	0.00465924	0.0451759	IGF2BP3/TSC1/HNRNPD/METTL3/CAPRIN2/FTO	6
GO:0035924	BP	GO:0035924	cellular response to vascular endothelial growth factor stimulus	3/85	75/18870	0.0047158	0.0047158	0.0451759	FLT3/MT1G/HSPB1	3
GO:1902373	BP	GO:1902373	negative regulation of mRNA catabolic process	3/85	75/18870	0.0047158	0.0047158	0.0451759	IGF2BP3/HNRNPD/ELAVL1	3
GO:0002832	BP	GO:0002832	negative regulation of response to biotic stimulus	4/85	150/18870	0.00471851	0.00471851	0.0451759	ARG2/PPARG/METTL3/PARP1	4
GO:0010508	BP	GO:0010508	positive regulation of autophagy	4/85	150/18870	0.00471851	0.00471851	0.0451759	ATF6/STK11/FOXO3/ULK1	4
GO:0120161	BP	GO:0120161	regulation of cold-induced thermogenesis	4/85	150/18870	0.00471851	0.00471851	0.0451759	EPAS1/STK11/FH/LPIN1	4
GO:0045061	BP	GO:0045061	thymic T cell selection	2/85	23/18870	0.0047709	0.0047709	0.0454491	STK11/CD74	2
GO:0106106	BP	GO:0106106	cold-induced thermogenesis	4/85	151/18870	0.00483052	0.00483052	0.0455783	EPAS1/STK11/FH/LPIN1	4
GO:2001234	BP	GO:2001234	negative regulation of apoptotic signaling pathway	5/85	243/18870	0.00483231	0.00483231	0.0455783	SIAH2/HSPB1/HERPUD1/FXN/CD74	5
GO:0009895	BP	GO:0009895	negative regulation of catabolic process	6/85	349/18870	0.00492506	0.00492506	0.0462243	FURIN/IGF2BP3/GABARAPL2/TSC1/HNRNPD/ELAVL1	6
GO:0045862	BP	GO:0045862	positive regulation of proteolysis	6/85	350/18870	0.00499323	0.00499323	0.0464192	FURIN/PTEN/PPARG/HERPUD1/MYC/TRIB2	6
GO:0043535	BP	GO:0043535	regulation of blood vessel endothelial cell migration	4/85	153/18870	0.00505989	0.00505989	0.0464192	HSPB1/PPARG/PRKCA/MEF2C	4
GO:0008652	BP	GO:0008652	amino acid biosynthetic process	3/85	77/18870	0.00507583	0.00507583	0.0464192	CBS/BCAT2/SLC38A1	3
GO:0033044	BP	GO:0033044	regulation of chromosome organization	5/85	247/18870	0.00517429	0.00517429	0.0464192	CDC27/HNRNPD/NAT10/PARP1/MYC	5
GO:0032693	BP	GO:0032693	negative regulation of interleukin-10 production	2/85	24/18870	0.00518947	0.00518947	0.0464192	TRIB2/IL23A	2
GO:0045736	BP	GO:0045736	negative regulation of cyclin-dependent protein serine/threonine kinase activity	2/85	24/18870	0.00518947	0.00518947	0.0464192	PTEN/MEN1	2
GO:0046426	BP	GO:0046426	negative regulation of receptor signaling pathway via JAK-STAT	2/85	24/18870	0.00518947	0.00518947	0.0464192	SOCS2/NF2	2
GO:0071294	BP	GO:0071294	cellular response to zinc ion	2/85	24/18870	0.00518947	0.00518947	0.0464192	MT1G/PARP1	2
GO:1903902	BP	GO:1903902	positive regulation of viral life cycle	2/85	24/18870	0.00518947	0.00518947	0.0464192	FURIN/CD74	2
GO:1904030	BP	GO:1904030	negative regulation of cyclin-dependent protein kinase activity	2/85	24/18870	0.00518947	0.00518947	0.0464192	PTEN/MEN1	2
GO:0042509	BP	GO:0042509	regulation of tyrosine phosphorylation of STAT protein	3/85	78/18870	0.00526189	0.00526189	0.0468471	FLT3/NF2/IL23A	3
GO:0000723	BP	GO:0000723	telomere maintenance	4/85	156/18870	0.00541748	0.00541748	0.0477858	HNRNPD/NAT10/PARP1/MYC	4
GO:0097530	BP	GO:0097530	granulocyte migration	4/85	156/18870	0.00541748	0.00541748	0.0477858	BSG/CD74/DPP4/IL23A	4
GO:0046697	BP	GO:0046697	decidualization	2/85	25/18870	0.0056243	0.0056243	0.0489305	BSG/PARP1	2
GO:0090023	BP	GO:0090023	positive regulation of neutrophil chemotaxis	2/85	25/18870	0.0056243	0.0056243	0.0489305	CD74/IL23A	2
GO:1905563	BP	GO:1905563	negative regulation of vascular endothelial cell proliferation	2/85	25/18870	0.0056243	0.0056243	0.0489305	PPARG/MEF2C	2
GO:0051259	BP	GO:0051259	protein complex oligomerization	5/85	255/18870	0.00590923	0.00590923	0.0511757	SLC1A5/TRPM2/RRM1/ELAVL1/CD74	5
GO:0045785	BP	GO:0045785	positive regulation of cell adhesion	7/85	482/18870	0.00604403	0.00604403	0.0518969	FOXO3/TSC1/PIEZO1/PRKCA/CD74/DPP4/IL23A	7
GO:0007260	BP	GO:0007260	tyrosine phosphorylation of STAT protein	3/85	82/18870	0.00604699	0.00604699	0.0518969	FLT3/NF2/IL23A	3
GO:0060391	BP	GO:0060391	positive regulation of SMAD protein signal transduction	2/85	26/18870	0.00607526	0.00607526	0.0519057	PPARG/PARP1	2
GO:1902117	BP	GO:1902117	positive regulation of organelle assembly	3/85	83/18870	0.0062536	0.0062536	0.0531909	ULK1/G3BP1/NUP62	3
GO:0002292	BP	GO:0002292	T cell differentiation involved in immune response	3/85	84/18870	0.00646439	0.00646439	0.0544972	MEN1/TSC1/IL23A	3
GO:0072332	BP	GO:0072332	intrinsic apoptotic signaling pathway by p53 class mediator	3/85	84/18870	0.00646439	0.00646439	0.0544972	STK11/MYC/CD74	3
GO:0042059	BP	GO:0042059	negative regulation of epidermal growth factor receptor signaling pathway	2/85	27/18870	0.00654219	0.00654219	0.0546693	SNX5/NUP62	2
GO:1904357	BP	GO:1904357	negative regulation of telomere maintenance via telomere lengthening	2/85	27/18870	0.00654219	0.00654219	0.0546693	NAT10/PARP1	2
GO:0010631	BP	GO:0010631	epithelial cell migration	6/85	372/18870	0.00667557	0.00667557	0.0553303	PTEN/HSPB1/PPARG/PRKCA/MEF2C/DPP4	6
GO:0034103	BP	GO:0034103	regulation of tissue remodeling	3/85	85/18870	0.00667937	0.00667937	0.0553303	PPARG/PRKCA/IL23A	3
GO:2000628	BP	GO:2000628	regulation of miRNA metabolic process	3/85	86/18870	0.00689857	0.00689857	0.0565359	FOXO3/PPARG/MYC	3
GO:0043122	BP	GO:0043122	regulation of canonical NF-kappaB signal transduction	5/85	265/18870	0.00692793	0.00692793	0.0565359	SHARPIN/HSPB1/NUP62/PARP1/CD74	5
GO:0090132	BP	GO:0090132	epithelium migration	6/85	375/18870	0.00693341	0.00693341	0.0565359	PTEN/HSPB1/PPARG/PRKCA/MEF2C/DPP4	6
GO:1990845	BP	GO:1990845	adaptive thermogenesis	4/85	168/18870	0.00701662	0.00701662	0.0565359	EPAS1/STK11/FH/LPIN1	4
GO:0016540	BP	GO:0016540	protein autoprocessing	2/85	28/18870	0.00702495	0.00702495	0.0565359	FXN/PARP1	2
GO:0071624	BP	GO:0071624	positive regulation of granulocyte chemotaxis	2/85	28/18870	0.00702495	0.00702495	0.0565359	CD74/IL23A	2
GO:0034655	BP	GO:0034655	nucleobase-containing compound catabolic process	7/85	496/18870	0.00703263	0.00703263	0.0565359	IGF2BP3/GRSF1/HNRNPD/ELAVL1/METTL3/PRKCA/FTO	7
GO:1902369	BP	GO:1902369	negative regulation of RNA catabolic process	3/85	87/18870	0.00712202	0.00712202	0.0570139	IGF2BP3/HNRNPD/ELAVL1	3
GO:0034250	BP	GO:0034250	positive regulation of amide metabolic process	4/85	169/18870	0.00716248	0.00716248	0.057098	HNRNPD/ELAVL1/METTL3/NAT10	4
GO:0032147	BP	GO:0032147	activation of protein kinase activity	3/85	88/18870	0.00734972	0.00734972	0.0583368	TXN/STK11/IL23A	3
GO:0090130	BP	GO:0090130	tissue migration	6/85	380/18870	0.00737912	0.00737912	0.0583368	PTEN/HSPB1/PPARG/PRKCA/MEF2C/DPP4	6
GO:0050863	BP	GO:0050863	regulation of T cell activation	6/85	381/18870	0.0074707	0.0074707	0.0588167	FOXO3/ARG2/METTL3/CD74/DPP4/IL23A	6
GO:0001960	BP	GO:0001960	negative regulation of cytokine-mediated signaling pathway	3/85	89/18870	0.0075817	0.0075817	0.059445	PPARG/RNF113A/METTL3	3
GO:0007259	BP	GO:0007259	receptor signaling pathway via JAK-STAT	4/85	174/18870	0.00792192	0.00792192	0.061858	FLT3/SOCS2/NF2/IL23A	4
GO:0033555	BP	GO:0033555	multicellular organismal response to stress	3/85	91/18870	0.00805857	0.00805857	0.0624134	PTEN/MEF2C/DPP4	3
GO:0045824	BP	GO:0045824	negative regulation of innate immune response	3/85	91/18870	0.00805857	0.00805857	0.0624134	PPARG/METTL3/PARP1	3
GO:0018108	BP	GO:0018108	peptidyl-tyrosine phosphorylation	5/85	276/18870	0.00818422	0.00818422	0.0631299	FLT3/LONP1/NF2/CD74/IL23A	5
GO:0140747	BP	GO:0140747	regulation of ncRNA transcription	3/85	92/18870	0.00830349	0.00830349	0.0637917	FOXO3/PPARG/MYC	3
GO:0018212	BP	GO:0018212	peptidyl-tyrosine modification	5/85	278/18870	0.00842856	0.00842856	0.0641546	FLT3/LONP1/NF2/CD74/IL23A	5
GO:0001894	BP	GO:0001894	tissue homeostasis	5/85	279/18870	0.00855261	0.00855261	0.0641546	STK11/HSPB1/PRDX1/FH/PRKCA	5
GO:0060249	BP	GO:0060249	anatomical structure homeostasis	5/85	279/18870	0.00855261	0.00855261	0.0641546	STK11/HSPB1/PRDX1/FH/PRKCA	5
GO:1901606	BP	GO:1901606	alpha-amino acid catabolic process	3/85	93/18870	0.00855277	0.00855277	0.0641546	CBS/ARG2/BCAT2	3
GO:1904705	BP	GO:1904705	regulation of vascular associated smooth muscle cell proliferation	3/85	93/18870	0.00855277	0.00855277	0.0641546	PTEN/PPARG/MEF2C	3
GO:2000106	BP	GO:2000106	regulation of leukocyte apoptotic process	3/85	93/18870	0.00855277	0.00855277	0.0641546	ARG2/MEF2C/CD74	3
GO:0009267	BP	GO:0009267	cellular response to starvation	4/85	179/18870	0.00873256	0.00873256	0.0652464	FOXO3/GABARAPL1/GABARAPL2/TSC1	4
GO:0021766	BP	GO:0021766	hippocampus development	3/85	94/18870	0.00880641	0.00880641	0.0652606	PTEN/TSC1/NF2	3
GO:0060761	BP	GO:0060761	negative regulation of response to cytokine stimulus	3/85	94/18870	0.00880641	0.00880641	0.0652606	PPARG/RNF113A/METTL3	3
GO:0060996	BP	GO:0060996	dendritic spine development	3/85	95/18870	0.00906443	0.00906443	0.0652606	PTEN/CAPRIN2/MEF2C	3
GO:1990874	BP	GO:1990874	vascular associated smooth muscle cell proliferation	3/85	95/18870	0.00906443	0.00906443	0.0652606	PTEN/PPARG/MEF2C	3
GO:0043534	BP	GO:0043534	blood vessel endothelial cell migration	4/85	181/18870	0.00907146	0.00907146	0.0652606	HSPB1/PPARG/PRKCA/MEF2C	4
GO:0045580	BP	GO:0045580	regulation of T cell differentiation	4/85	181/18870	0.00907146	0.00907146	0.0652606	FOXO3/METTL3/CD74/IL23A	4
GO:0071478	BP	GO:0071478	cellular response to radiation	4/85	181/18870	0.00907146	0.00907146	0.0652606	STK11/METTL3/PARP1/MYC	4
GO:0001958	BP	GO:0001958	endochondral ossification	2/85	32/18870	0.00911124	0.00911124	0.0652606	CBS/MEF2C	2
GO:0036075	BP	GO:0036075	replacement ossification	2/85	32/18870	0.00911124	0.00911124	0.0652606	CBS/MEF2C	2
GO:0048384	BP	GO:0048384	retinoic acid receptor signaling pathway	2/85	32/18870	0.00911124	0.00911124	0.0652606	PPARG/KLF2	2
GO:1901185	BP	GO:1901185	negative regulation of ERBB signaling pathway	2/85	32/18870	0.00911124	0.00911124	0.0652606	SNX5/NUP62	2
GO:0043542	BP	GO:0043542	endothelial cell migration	5/85	284/18870	0.00919194	0.00919194	0.065592	HSPB1/PPARG/PRKCA/MEF2C/DPP4	5
GO:0061448	BP	GO:0061448	connective tissue development	5/85	285/18870	0.00932366	0.00932366	0.0658152	CBS/PPARG/FTO/MEF2C/PARP1	5
GO:0071900	BP	GO:0071900	regulation of protein serine/threonine kinase activity	5/85	285/18870	0.00932366	0.00932366	0.0658152	FLT3/PTEN/PPARG/MEN1/TRIB2	5
GO:0061912	BP	GO:0061912	selective autophagy	3/85	96/18870	0.00932685	0.00932685	0.0658152	GABARAPL1/ULK1/ATG4D	3
GO:0010721	BP	GO:0010721	negative regulation of cell development	5/85	287/18870	0.00959101	0.00959101	0.0672468	PTEN/ULK1/NF2/MYC/CD74	5
GO:0030511	BP	GO:0030511	positive regulation of transforming growth factor beta receptor signaling pathway	2/85	33/18870	0.0096709	0.0096709	0.0672468	STK11/MEN1	2
GO:1903846	BP	GO:1903846	positive regulation of cellular response to transforming growth factor beta stimulus	2/85	33/18870	0.0096709	0.0096709	0.0672468	STK11/MEN1	2
GO:2000765	BP	GO:2000765	regulation of cytoplasmic translation	2/85	33/18870	0.0096709	0.0096709	0.0672468	HNRNPD/METTL3	2
GO:1902107	BP	GO:1902107	positive regulation of leukocyte differentiation	4/85	185/18870	0.00977479	0.00977479	0.0674766	FOXO3/PRKCA/CD74/IL23A	4
GO:1903708	BP	GO:1903708	positive regulation of hemopoiesis	4/85	185/18870	0.00977479	0.00977479	0.0674766	FOXO3/PRKCA/CD74/IL23A	4
GO:0032200	BP	GO:0032200	telomere organization	4/85	187/18870	0.0101394	0.0101394	0.0684926	HNRNPD/NAT10/PARP1/MYC	4
GO:0003300	BP	GO:0003300	cardiac muscle hypertrophy	3/85	99/18870	0.0101406	0.0101406	0.0684926	PPARG/PRKCA/PARP1	3
GO:0046620	BP	GO:0046620	regulation of organ growth	3/85	99/18870	0.0101406	0.0101406	0.0684926	PTEN/FXN/MEF2C	3
GO:0050773	BP	GO:0050773	regulation of dendrite development	3/85	99/18870	0.0101406	0.0101406	0.0684926	NEDD4L/STK11/CAPRIN2	3
GO:1903312	BP	GO:1903312	negative regulation of mRNA metabolic process	3/85	99/18870	0.0101406	0.0101406	0.0684926	IGF2BP3/HNRNPD/ELAVL1	3
GO:0001782	BP	GO:0001782	B cell homeostasis	2/85	34/18870	0.0102455	0.0102455	0.0684926	MEF2C/CD74	2
GO:0002828	BP	GO:0002828	regulation of type 2 immune response	2/85	34/18870	0.0102455	0.0102455	0.0684926	ARG2/CD74	2
GO:0034405	BP	GO:0034405	response to fluid shear stress	2/85	34/18870	0.0102455	0.0102455	0.0684926	KLF2/MEF2C	2
GO:1902624	BP	GO:1902624	positive regulation of neutrophil migration	2/85	34/18870	0.0102455	0.0102455	0.0684926	CD74/IL23A	2
GO:0018107	BP	GO:0018107	peptidyl-threonine phosphorylation	3/85	100/18870	0.0104208	0.0104208	0.069179	STK11/ULK1/PRKCA	3
GO:0071901	BP	GO:0071901	negative regulation of protein serine/threonine kinase activity	3/85	100/18870	0.0104208	0.0104208	0.069179	PTEN/PPARG/MEN1	3
GO:0120162	BP	GO:0120162	positive regulation of cold-induced thermogenesis	3/85	101/18870	0.0107054	0.0107054	0.0703855	EPAS1/FH/LPIN1	3
GO:0010632	BP	GO:0010632	regulation of epithelial cell migration	5/85	295/18870	0.0107134	0.0107134	0.0703855	PTEN/HSPB1/PPARG/PRKCA/MEF2C	5
GO:0018105	BP	GO:0018105	peptidyl-serine phosphorylation	5/85	295/18870	0.0107134	0.0107134	0.0703855	TXN/PTEN/ULK1/CAPRIN2/PRKCA	5
GO:0010613	BP	GO:0010613	positive regulation of cardiac muscle hypertrophy	2/85	35/18870	0.0108349	0.0108349	0.0704552	PRKCA/PARP1	2
GO:0032205	BP	GO:0032205	negative regulation of telomere maintenance	2/85	35/18870	0.0108349	0.0108349	0.0704552	NAT10/PARP1	2
GO:1902253	BP	GO:1902253	regulation of intrinsic apoptotic signaling pathway by p53 class mediator	2/85	35/18870	0.0108349	0.0108349	0.0704552	MYC/CD74	2
GO:0014897	BP	GO:0014897	striated muscle hypertrophy	3/85	102/18870	0.0109945	0.0109945	0.0712499	PPARG/PRKCA/PARP1	3
GO:0009408	BP	GO:0009408	response to heat	3/85	103/18870	0.0112881	0.0112881	0.0727738	HSBP1/TRPM2/HSPB1	3
GO:0001558	BP	GO:0001558	regulation of cell growth	6/85	417/18870	0.011346	0.011346	0.0727738	NEDD4L/STK11/ULK1/SOCS2/FXN/CAPRIN2	6
GO:0014742	BP	GO:0014742	positive regulation of muscle hypertrophy	2/85	36/18870	0.011439	0.011439	0.0727738	PRKCA/PARP1	2
GO:0016486	BP	GO:0016486	peptide hormone processing	2/85	36/18870	0.011439	0.011439	0.0727738	FURIN/DPP4	2
GO:1905898	BP	GO:1905898	positive regulation of response to endoplasmic reticulum stress	2/85	36/18870	0.011439	0.011439	0.0727738	ATF6/HERPUD1	2
GO:0007249	BP	GO:0007249	canonical NF-kappaB signal transduction	5/85	300/18870	0.0114589	0.0114589	0.0727738	SHARPIN/HSPB1/NUP62/PARP1/CD74	5
GO:0014896	BP	GO:0014896	muscle hypertrophy	3/85	104/18870	0.0115862	0.0115862	0.0733383	PPARG/PRKCA/PARP1	3
GO:0010586	BP	GO:0010586	miRNA metabolic process	3/85	105/18870	0.0118889	0.0118889	0.0747593	FOXO3/PPARG/MYC	3
GO:0043123	BP	GO:0043123	positive regulation of canonical NF-kappaB signal transduction	4/85	196/18870	0.0118892	0.0118892	0.0747593	SHARPIN/NUP62/PARP1/CD74	4
GO:0046621	BP	GO:0046621	negative regulation of organ growth	2/85	37/18870	0.0120576	0.0120576	0.0750614	PTEN/FXN	2
GO:0097484	BP	GO:0097484	dendrite extension	2/85	37/18870	0.0120576	0.0120576	0.0750614	NEDD4L/STK11	2
GO:2000279	BP	GO:2000279	negative regulation of DNA biosynthetic process	2/85	37/18870	0.0120576	0.0120576	0.0750614	MEN1/NAT10	2
GO:0009060	BP	GO:0009060	aerobic respiration	4/85	197/18870	0.0120948	0.0120948	0.0750614	SDHA/FH/FXN/CS	4
GO:0046425	BP	GO:0046425	regulation of receptor signaling pathway via JAK-STAT	3/85	106/18870	0.012196	0.012196	0.0754436	SOCS2/NF2/IL23A	3
GO:1901796	BP	GO:1901796	regulation of signal transduction by p53 class mediator	3/85	107/18870	0.0125077	0.0125077	0.0771213	STK11/MYC/CD74	3
GO:0046651	BP	GO:0046651	lymphocyte proliferation	5/85	307/18870	0.012561	0.012561	0.0772002	FLT3/ARG2/MEF2C/CD74/IL23A	5
GO:0070316	BP	GO:0070316	regulation of G0 to G1 transition	2/85	38/18870	0.0126906	0.0126906	0.0774608	FOXO4/RRM1	2
GO:0018209	BP	GO:0018209	peptidyl-serine modification	5/85	308/18870	0.0127241	0.0127241	0.0774608	TXN/PTEN/ULK1/CAPRIN2/PRKCA	5
GO:0071248	BP	GO:0071248	cellular response to metal ion	4/85	200/18870	0.0127254	0.0127254	0.0774608	MT1G/TRPM2/MEF2C/PARP1	4
GO:0007626	BP	GO:0007626	locomotory behavior	4/85	201/18870	0.0129402	0.0129402	0.0785173	PTEN/TSC1/FXN/DPP4	4
GO:0001776	BP	GO:0001776	leukocyte homeostasis	3/85	109/18870	0.0131447	0.0131447	0.0793292	FLT3/MEF2C/CD74	3
GO:0050728	BP	GO:0050728	negative regulation of inflammatory response	4/85	202/18870	0.0131573	0.0131573	0.0793292	FURIN/SHARPIN/PPARG/NR1D2	4
GO:0001662	BP	GO:0001662	behavioral fear response	2/85	39/18870	0.0133378	0.0133378	0.0794554	MEF2C/DPP4	2
GO:0070229	BP	GO:0070229	negative regulation of lymphocyte apoptotic process	2/85	39/18870	0.0133378	0.0133378	0.0794554	ARG2/CD74	2
GO:0140448	BP	GO:0140448	signaling receptor ligand precursor processing	2/85	39/18870	0.0133378	0.0133378	0.0794554	FURIN/DPP4	2
GO:1903313	BP	GO:1903313	positive regulation of mRNA metabolic process	4/85	203/18870	0.0133767	0.0133767	0.0794554	HNRNPD/METTL3/DAZAP1/FTO	4
GO:0007162	BP	GO:0007162	negative regulation of cell adhesion	5/85	312/18870	0.013391	0.013391	0.0794554	PTEN/ARG2/NF2/METTL3/CD74	5
GO:0018210	BP	GO:0018210	peptidyl-threonine modification	3/85	110/18870	0.0134701	0.0134701	0.0794554	STK11/ULK1/PRKCA	3
GO:0090398	BP	GO:0090398	cellular senescence	3/85	110/18870	0.0134701	0.0134701	0.0794554	PTEN/ARG2/NUP62	3
GO:0032943	BP	GO:0032943	mononuclear cell proliferation	5/85	314/18870	0.0137332	0.0137332	0.0807572	FLT3/ARG2/MEF2C/CD74/IL23A	5
GO:0033209	BP	GO:0033209	tumor necrosis factor-mediated signaling pathway	3/85	111/18870	0.0138	0.0138	0.0807834	FOXO3/SHARPIN/ULK1	3
GO:0022408	BP	GO:0022408	negative regulation of cell-cell adhesion	4/85	205/18870	0.0138224	0.0138224	0.0807834	ARG2/NF2/METTL3/CD74	4
GO:0001953	BP	GO:0001953	negative regulation of cell-matrix adhesion	2/85	40/18870	0.0139991	0.0139991	0.0809879	PTEN/NF2	2
GO:0002209	BP	GO:0002209	behavioral defense response	2/85	40/18870	0.0139991	0.0139991	0.0809879	MEF2C/DPP4	2
GO:0045023	BP	GO:0045023	G0 to G1 transition	2/85	40/18870	0.0139991	0.0139991	0.0809879	FOXO4/RRM1	2
GO:0031400	BP	GO:0031400	negative regulation of protein modification process	6/85	437/18870	0.0140275	0.0140275	0.0809879	PTEN/HSPB1/PPARG/MEN1/NF2/TRIB2	6
GO:0060070	BP	GO:0060070	canonical Wnt signaling pathway	5/85	316/18870	0.0140812	0.0140812	0.0810526	SIAH2/STK11/PTEN/CAPRIN2/G3BP1	5
GO:1901605	BP	GO:1901605	alpha-amino acid metabolic process	4/85	207/18870	0.0142776	0.0142776	0.0819355	CBS/ARG2/BCAT2/SLC38A1	4
GO:0009416	BP	GO:0009416	response to light stimulus	5/85	318/18870	0.0144351	0.0144351	0.082317	STK11/MEN1/METTL3/PARP1/MYC	5
GO:0009063	BP	GO:0009063	amino acid catabolic process	3/85	113/18870	0.0144737	0.0144737	0.082317	CBS/ARG2/BCAT2	3
GO:2000060	BP	GO:2000060	positive regulation of ubiquitin-dependent protein catabolic process	3/85	113/18870	0.0144737	0.0144737	0.082317	PTEN/HERPUD1/TRIB2	3
GO:0043388	BP	GO:0043388	positive regulation of DNA binding	2/85	41/18870	0.0146744	0.0146744	0.0829632	TXN/PPARG	2
GO:0045923	BP	GO:0045923	positive regulation of fatty acid metabolic process	2/85	41/18870	0.0146744	0.0146744	0.0829632	PPARG/CD74	2
GO:2001243	BP	GO:2001243	negative regulation of intrinsic apoptotic signaling pathway	3/85	114/18870	0.0148174	0.0148174	0.0835239	HSPB1/HERPUD1/CD74	3
GO:0019058	BP	GO:0019058	viral life cycle	5/85	321/18870	0.0149772	0.0149772	0.0839325	FURIN/BSG/SLC1A5/CD74/DPP4	5
GO:0045732	BP	GO:0045732	positive regulation of protein catabolic process	4/85	210/18870	0.014978	0.014978	0.0839325	FURIN/NEDD4L/HERPUD1/TRIB2	4
GO:0010720	BP	GO:0010720	positive regulation of cell development	6/85	444/18870	0.0150628	0.0150628	0.0841599	STK11/FOXO3/CAPRIN2/PRKCA/CD74/IL23A	6
GO:0022409	BP	GO:0022409	positive regulation of cell-cell adhesion	5/85	322/18870	0.0151609	0.0151609	0.0842143	FOXO3/PIEZO1/CD74/DPP4/IL23A	5
GO:0044403	BP	GO:0044403	biological process involved in symbiotic interaction	5/85	322/18870	0.0151609	0.0151609	0.0842143	FURIN/BSG/SLC1A5/CD74/DPP4	5
GO:0061001	BP	GO:0061001	regulation of dendritic spine morphogenesis	2/85	42/18870	0.0153635	0.0153635	0.084845	PTEN/CAPRIN2	2
GO:1990000	BP	GO:1990000	amyloid fibril formation	2/85	42/18870	0.0153635	0.0153635	0.084845	FURIN/SIAH2	2
GO:0045619	BP	GO:0045619	regulation of lymphocyte differentiation	4/85	212/18870	0.0154568	0.0154568	0.0849632	FOXO3/METTL3/CD74/IL23A	4
GO:0010633	BP	GO:0010633	negative regulation of epithelial cell migration	3/85	116/18870	0.0155187	0.0155187	0.0849632	PTEN/PPARG/MEF2C	3
GO:0045582	BP	GO:0045582	positive regulation of T cell differentiation	3/85	116/18870	0.0155187	0.0155187	0.0849632	FOXO3/CD74/IL23A	3
GO:0002285	BP	GO:0002285	lymphocyte activation involved in immune response	4/85	213/18870	0.0156998	0.0156998	0.0857087	MEN1/TSC1/CD74/IL23A	4
GO:0003012	BP	GO:0003012	muscle system process	6/85	452/18870	0.01631	0.01631	0.0887851	NEDD4L/FOXO3/ARG2/PPARG/PRKCA/PARP1	6
GO:0035710	BP	GO:0035710	CD4-positive, alpha-beta T cell activation	3/85	119/18870	0.0166053	0.0166053	0.0901352	ARG2/MEN1/IL23A	3
GO:0051251	BP	GO:0051251	positive regulation of lymphocyte activation	5/85	330/18870	0.0166851	0.0166851	0.0903113	FOXO3/MEF2C/CD74/DPP4/IL23A	5
GO:0046640	BP	GO:0046640	regulation of alpha-beta T cell proliferation	2/85	44/18870	0.0167827	0.0167827	0.0903262	ARG2/IL23A	2
GO:0071763	BP	GO:0071763	nuclear membrane organization	2/85	44/18870	0.0167827	0.0167827	0.0903262	PRKCA/LPIN1	2
GO:1902115	BP	GO:1902115	regulation of organelle assembly	4/85	218/18870	0.016951	0.016951	0.090975	ULK1/NF2/G3BP1/NUP62	4
GO:0043161	BP	GO:0043161	proteasome-mediated ubiquitin-dependent protein catabolic process	6/85	458/18870	0.0172912	0.0172912	0.0925402	SIAH2/NEDD4L/SHARPIN/CDC27/HERPUD1/TRIB2	6
GO:0071887	BP	GO:0071887	leukocyte apoptotic process	3/85	121/18870	0.0173529	0.0173529	0.09261	ARG2/MEF2C/CD74	3
GO:0030890	BP	GO:0030890	positive regulation of B cell proliferation	2/85	45/18870	0.0175125	0.0175125	0.0926832	MEF2C/CD74	2
GO:0042596	BP	GO:0042596	fear response	2/85	45/18870	0.0175125	0.0175125	0.0926832	MEF2C/DPP4	2
GO:0051602	BP	GO:0051602	response to electrical stimulus	2/85	45/18870	0.0175125	0.0175125	0.0926832	PTEN/HNRNPD	2
GO:0015980	BP	GO:0015980	energy derivation by oxidation of organic compounds	5/85	337/18870	0.0181	0.0181	0.0950321	GABARAPL1/SDHA/FH/FXN/CS	5
GO:0033674	BP	GO:0033674	positive regulation of kinase activity	5/85	337/18870	0.0181	0.0181	0.0950321	TXN/FLT3/STK11/CD74/IL23A	5
GO:0021761	BP	GO:0021761	limbic system development	3/85	123/18870	0.018119	0.018119	0.0950321	PTEN/TSC1/NF2	3
GO:0042789	BP	GO:0042789	mRNA transcription by RNA polymerase II	2/85	46/18870	0.0182556	0.0182556	0.0950321	EPAS1/PPARG	2
GO:0097028	BP	GO:0097028	dendritic cell differentiation	2/85	46/18870	0.0182556	0.0182556	0.0950321	FLT3/TRPM2	2
GO:1902175	BP	GO:1902175	regulation of oxidative stress-induced intrinsic apoptotic signaling pathway	2/85	46/18870	0.0182556	0.0182556	0.0950321	HSPB1/PARP1	2
GO:0051960	BP	GO:0051960	regulation of nervous system development	6/85	466/18870	0.018662	0.018662	0.0968734	STK11/PTEN/ULK1/NF2/CAPRIN2/LPIN1	6
GO:0001952	BP	GO:0001952	regulation of cell-matrix adhesion	3/85	125/18870	0.0189038	0.0189038	0.0968734	PTEN/TSC1/NF2	3
GO:0008286	BP	GO:0008286	insulin receptor signaling pathway	3/85	125/18870	0.0189038	0.0189038	0.0968734	FOXO4/LONP1/SNX5	3
GO:0003254	BP	GO:0003254	regulation of membrane depolarization	2/85	47/18870	0.0190119	0.0190119	0.0968734	NEDD4L/PARP1	2
GO:0010824	BP	GO:0010824	regulation of centrosome duplication	2/85	47/18870	0.0190119	0.0190119	0.0968734	NAT10/NUP62	2
GO:0046633	BP	GO:0046633	alpha-beta T cell proliferation	2/85	47/18870	0.0190119	0.0190119	0.0968734	ARG2/IL23A	2
GO:1904262	BP	GO:1904262	negative regulation of TORC1 signaling	2/85	47/18870	0.0190119	0.0190119	0.0968734	STK11/TSC1	2
GO:0006935	BP	GO:0006935	chemotaxis	6/85	468/18870	0.0190161	0.0190161	0.0968734	BSG/TRPM2/HSPB1/CD74/DPP4/IL23A	6
GO:0002688	BP	GO:0002688	regulation of leukocyte chemotaxis	3/85	126/18870	0.0193032	0.0193032	0.098074	CD74/DPP4/IL23A	3
GO:0042330	BP	GO:0042330	taxis	6/85	470/18870	0.0193747	0.0193747	0.0981754	BSG/TRPM2/HSPB1/CD74/DPP4/IL23A	6
GO:0051099	BP	GO:0051099	positive regulation of binding	3/85	127/18870	0.0197073	0.0197073	0.0994416	TXN/PPARG/CAPRIN2	3
GO:0032620	BP	GO:0032620	interleukin-17 production	2/85	48/18870	0.0197812	0.0197812	0.0994416	ARG2/IL23A	2
GO:0032660	BP	GO:0032660	regulation of interleukin-17 production	2/85	48/18870	0.0197812	0.0197812	0.0994416	ARG2/IL23A	2
GO:0040029	BP	GO:0040029	epigenetic regulation of gene expression	4/85	229/18870	0.0199191	0.0199191	0.0998713	MEN1/KLF2/METTL3/MYC	4
GO:0010594	BP	GO:0010594	regulation of endothelial cell migration	4/85	231/18870	0.020491	0.020491	0.101499	HSPB1/PPARG/PRKCA/MEF2C	4
GO:0010543	BP	GO:0010543	regulation of platelet activation	2/85	49/18870	0.0205634	0.0205634	0.101499	FUNDC2/PRKCA	2
GO:0032873	BP	GO:0032873	negative regulation of stress-activated MAPK cascade	2/85	49/18870	0.0205634	0.0205634	0.101499	MEN1/MYC	2
GO:0033628	BP	GO:0033628	regulation of cell adhesion mediated by integrin	2/85	49/18870	0.0205634	0.0205634	0.101499	PIEZO1/DPP4	2
GO:0046596	BP	GO:0046596	regulation of viral entry into host cell	2/85	49/18870	0.0205634	0.0205634	0.101499	FURIN/CD74	2
GO:0070303	BP	GO:0070303	negative regulation of stress-activated protein kinase signaling cascade	2/85	49/18870	0.0205634	0.0205634	0.101499	MEN1/MYC	2
GO:0045765	BP	GO:0045765	regulation of angiogenesis	5/85	349/18870	0.0207066	0.0207066	0.101781	FOXO4/HSPB1/PPARG/KLF2/PRKCA	5
GO:0007033	BP	GO:0007033	vacuole organization	4/85	232/18870	0.0207808	0.0207808	0.101781	GABARAPL1/ULK1/ATG4D/GABARAPL2	4
GO:0050920	BP	GO:0050920	regulation of chemotaxis	4/85	232/18870	0.0207808	0.0207808	0.101781	HSPB1/CD74/DPP4/IL23A	4
GO:0070661	BP	GO:0070661	leukocyte proliferation	5/85	350/18870	0.0209343	0.0209343	0.102073	FLT3/ARG2/MEF2C/CD74/IL23A	5
GO:0045621	BP	GO:0045621	positive regulation of lymphocyte differentiation	3/85	130/18870	0.0209475	0.0209475	0.102073	FOXO3/CD74/IL23A	3
GO:0043086	BP	GO:0043086	negative regulation of catalytic activity	6/85	480/18870	0.0212376	0.0212376	0.103067	SIAH2/PTEN/HSPB1/PPARG/MEN1/TRIB2	6
GO:0009299	BP	GO:0009299	mRNA transcription	2/85	50/18870	0.0213584	0.0213584	0.103067	EPAS1/PPARG	2
GO:0089718	BP	GO:0089718	amino acid import across plasma membrane	2/85	50/18870	0.0213584	0.0213584	0.103067	SLC1A5/SLC38A1	2
GO:0072593	BP	GO:0072593	reactive oxygen species metabolic process	4/85	234/18870	0.0213679	0.0213679	0.103067	CBS/TXN/ARG2/PRDX1	4
GO:1903050	BP	GO:1903050	regulation of proteolysis involved in protein catabolic process	4/85	235/18870	0.0216652	0.0216652	0.104237	PTEN/GABARAPL2/HERPUD1/TRIB2	4
GO:0042476	BP	GO:0042476	odontogenesis	3/85	132/18870	0.0217977	0.0217977	0.10461	BSG/NF2/AQP3	3
GO:1901342	BP	GO:1901342	regulation of vasculature development	5/85	354/18870	0.0218616	0.0218616	0.104654	FOXO4/HSPB1/PPARG/KLF2/PRKCA	5
GO:0010043	BP	GO:0010043	response to zinc ion	2/85	51/18870	0.022166	0.022166	0.10558	MT1G/PARP1	2
GO:0038084	BP	GO:0038084	vascular endothelial growth factor signaling pathway	2/85	51/18870	0.022166	0.022166	0.10558	FLT3/HSPB1	2
GO:0030168	BP	GO:0030168	platelet activation	3/85	133/18870	0.0222298	0.0222298	0.10562	FUNDC2/HSPB1/PRKCA	3
GO:0050670	BP	GO:0050670	regulation of lymphocyte proliferation	4/85	238/18870	0.0225724	0.0225724	0.106716	ARG2/MEF2C/CD74/IL23A	4
GO:0071356	BP	GO:0071356	cellular response to tumor necrosis factor	4/85	238/18870	0.0225724	0.0225724	0.106716	FOXO3/SHARPIN/ULK1/KLF2	4
GO:0008033	BP	GO:0008033	tRNA processing	3/85	134/18870	0.0226665	0.0226665	0.106895	GRSF1/FAM98A/NAT10	3
GO:0000959	BP	GO:0000959	mitochondrial RNA metabolic process	2/85	52/18870	0.0229861	0.0229861	0.10734	FOXO3/GRSF1	2
GO:0010823	BP	GO:0010823	negative regulation of mitochondrion organization	2/85	52/18870	0.0229861	0.0229861	0.10734	PPARG/FXN	2
GO:0101023	BP	GO:0101023	vascular endothelial cell proliferation	2/85	52/18870	0.0229861	0.0229861	0.10734	PPARG/MEF2C	2
GO:1905562	BP	GO:1905562	regulation of vascular endothelial cell proliferation	2/85	52/18870	0.0229861	0.0229861	0.10734	PPARG/MEF2C	2
GO:0098781	BP	GO:0098781	ncRNA transcription	3/85	136/18870	0.0235541	0.0235541	0.109616	FOXO3/PPARG/MYC	3
GO:0032944	BP	GO:0032944	regulation of mononuclear cell proliferation	4/85	242/18870	0.0238178	0.0238178	0.109616	ARG2/MEF2C/CD74/IL23A	4
GO:0097529	BP	GO:0097529	myeloid leukocyte migration	4/85	242/18870	0.0238178	0.0238178	0.109616	BSG/CD74/DPP4/IL23A	4
GO:0048146	BP	GO:0048146	positive regulation of fibroblast proliferation	2/85	53/18870	0.0238187	0.0238187	0.109616	MYC/CD74	2
GO:0051155	BP	GO:0051155	positive regulation of striated muscle cell differentiation	2/85	53/18870	0.0238187	0.0238187	0.109616	PIEZO1/MEF2C	2
GO:0060390	BP	GO:0060390	regulation of SMAD protein signal transduction	2/85	53/18870	0.0238187	0.0238187	0.109616	PPARG/PARP1	2
GO:0006986	BP	GO:0006986	response to unfolded protein	3/85	137/18870	0.0240049	0.0240049	0.110113	ATF6/HSPB1/HERPUD1	3
GO:0045333	BP	GO:0045333	cellular respiration	4/85	243/18870	0.0241355	0.0241355	0.110113	SDHA/FH/FXN/CS	4
GO:1903320	BP	GO:1903320	regulation of protein modification by small protein conjugation or removal	4/85	243/18870	0.0241355	0.0241355	0.110113	SIAH2/EPAS1/PTEN/HERPUD1	4
GO:0042176	BP	GO:0042176	regulation of protein catabolic process	5/85	364/18870	0.0242963	0.0242963	0.110113	FURIN/NEDD4L/GABARAPL2/HERPUD1/TRIB2	5
GO:0033135	BP	GO:0033135	regulation of peptidyl-serine phosphorylation	3/85	138/18870	0.0244604	0.0244604	0.110113	TXN/PTEN/CAPRIN2	3
GO:0050878	BP	GO:0050878	regulation of body fluid levels	5/85	365/18870	0.024549	0.024549	0.110113	FUNDC2/HSPB1/SOCS2/PRKCA/AQP3	5
GO:0006998	BP	GO:0006998	nuclear envelope organization	2/85	54/18870	0.0246635	0.0246635	0.110113	PRKCA/LPIN1	2
GO:0010883	BP	GO:0010883	regulation of lipid storage	2/85	54/18870	0.0246635	0.0246635	0.110113	PPARG/FTO	2
GO:0042743	BP	GO:0042743	hydrogen peroxide metabolic process	2/85	54/18870	0.0246635	0.0246635	0.110113	TXN/PRDX1	2
GO:0046605	BP	GO:0046605	regulation of centrosome cycle	2/85	54/18870	0.0246635	0.0246635	0.110113	NAT10/NUP62	2
GO:2000772	BP	GO:2000772	regulation of cellular senescence	2/85	54/18870	0.0246635	0.0246635	0.110113	PTEN/ARG2	2
GO:0001667	BP	GO:0001667	ameboidal-type cell migration	6/85	497/18870	0.0246781	0.0246781	0.110113	PTEN/HSPB1/PPARG/PRKCA/MEF2C/DPP4	6
GO:0016049	BP	GO:0016049	cell growth	6/85	497/18870	0.0246781	0.0246781	0.110113	NEDD4L/STK11/ULK1/SOCS2/FXN/CAPRIN2	6
GO:0016485	BP	GO:0016485	protein processing	4/85	245/18870	0.0247787	0.0247787	0.110304	FURIN/FXN/PARP1/DPP4	4
GO:1903052	BP	GO:1903052	positive regulation of proteolysis involved in protein catabolic process	3/85	139/18870	0.0249206	0.0249206	0.110677	PTEN/HERPUD1/TRIB2	3
GO:0090090	BP	GO:0090090	negative regulation of canonical Wnt signaling pathway	3/85	140/18870	0.0253854	0.0253854	0.112425	SIAH2/STK11/G3BP1	3
GO:0090257	BP	GO:0090257	regulation of muscle system process	4/85	247/18870	0.0254323	0.0254323	0.112425	FOXO3/PPARG/PRKCA/PARP1	4
GO:0051896	BP	GO:0051896	regulation of phosphatidylinositol 3-kinase/protein kinase B signal transduction	4/85	248/18870	0.0257629	0.0257629	0.113623	TXN/FLT3/STK11/PTEN	4
GO:0043405	BP	GO:0043405	regulation of MAP kinase activity	3/85	142/18870	0.0263291	0.0263291	0.115583	FLT3/PPARG/TRIB2	3
GO:0052372	BP	GO:0052372	modulation by symbiont of entry into host	2/85	56/18870	0.0263894	0.0263894	0.115583	FURIN/CD74	2
GO:0060997	BP	GO:0060997	dendritic spine morphogenesis	2/85	56/18870	0.0263894	0.0263894	0.115583	PTEN/CAPRIN2	2
GO:0050870	BP	GO:0050870	positive regulation of T cell activation	4/85	251/18870	0.0267705	0.0267705	0.116879	FOXO3/CD74/DPP4/IL23A	4
GO:1900180	BP	GO:1900180	regulation of protein localization to nucleus	3/85	143/18870	0.0268079	0.0268079	0.116879	STK11/NF2/PARP1	3
GO:0016054	BP	GO:0016054	organic acid catabolic process	4/85	252/18870	0.0271115	0.0271115	0.117664	CBS/ARG2/BCAT2/LPIN1	4
GO:0046395	BP	GO:0046395	carboxylic acid catabolic process	4/85	252/18870	0.0271115	0.0271115	0.117664	CBS/ARG2/BCAT2/LPIN1	4
GO:0042552	BP	GO:0042552	myelination	3/85	145/18870	0.0277796	0.0277796	0.119475	PTEN/TSC1/LPIN1	3
GO:0045834	BP	GO:0045834	positive regulation of lipid metabolic process	3/85	145/18870	0.0277796	0.0277796	0.119475	FLT3/PPARG/CD74	3
GO:0050671	BP	GO:0050671	positive regulation of lymphocyte proliferation	3/85	145/18870	0.0277796	0.0277796	0.119475	MEF2C/CD74/IL23A	3
GO:0050921	BP	GO:0050921	positive regulation of chemotaxis	3/85	145/18870	0.0277796	0.0277796	0.119475	HSPB1/CD74/IL23A	3
GO:0015804	BP	GO:0015804	neutral amino acid transport	2/85	58/18870	0.0281629	0.0281629	0.120777	SLC1A5/SLC38A1	2
GO:0045598	BP	GO:0045598	regulation of fat cell differentiation	3/85	146/18870	0.0282724	0.0282724	0.120777	PPARG/FTO/TRIB2	3
GO:0051053	BP	GO:0051053	negative regulation of DNA metabolic process	3/85	146/18870	0.0282724	0.0282724	0.120777	MEN1/NAT10/PARP1	3
GO:0002696	BP	GO:0002696	positive regulation of leukocyte activation	5/85	380/18870	0.028545	0.028545	0.121668	FOXO3/MEF2C/CD74/DPP4/IL23A	5
GO:0007272	BP	GO:0007272	ensheathment of neurons	3/85	147/18870	0.0287699	0.0287699	0.121773	PTEN/TSC1/LPIN1	3
GO:0008366	BP	GO:0008366	axon ensheathment	3/85	147/18870	0.0287699	0.0287699	0.121773	PTEN/TSC1/LPIN1	3
GO:0062013	BP	GO:0062013	positive regulation of small molecule metabolic process	3/85	147/18870	0.0287699	0.0287699	0.121773	STK11/PPARG/CD74	3
GO:0001818	BP	GO:0001818	negative regulation of cytokine production	5/85	381/18870	0.0288253	0.0288253	0.121773	FURIN/ARG2/KLF2/TRIB2/IL23A	5
GO:2000107	BP	GO:2000107	negative regulation of leukocyte apoptotic process	2/85	59/18870	0.0290672	0.0290672	0.122422	ARG2/CD74	2
GO:1903037	BP	GO:1903037	regulation of leukocyte cell-cell adhesion	5/85	382/18870	0.0291073	0.0291073	0.122422	FOXO3/ARG2/CD74/DPP4/IL23A	5
GO:0032946	BP	GO:0032946	positive regulation of mononuclear cell proliferation	3/85	148/18870	0.0292721	0.0292721	0.122844	MEF2C/CD74/IL23A	3
GO:0034612	BP	GO:0034612	response to tumor necrosis factor	4/85	259/18870	0.029572	0.029572	0.12383	FOXO3/SHARPIN/ULK1/KLF2	4
GO:0050768	BP	GO:0050768	negative regulation of neurogenesis	3/85	149/18870	0.0297789	0.0297789	0.124422	PTEN/ULK1/NF2	3
GO:0010803	BP	GO:0010803	regulation of tumor necrosis factor-mediated signaling pathway	2/85	60/18870	0.029983	0.029983	0.124728	SHARPIN/ULK1	2
GO:0070228	BP	GO:0070228	regulation of lymphocyte apoptotic process	2/85	60/18870	0.029983	0.029983	0.124728	ARG2/CD74	2
GO:0016525	BP	GO:0016525	negative regulation of angiogenesis	3/85	150/18870	0.0302903	0.0302903	0.125187	FOXO4/PPARG/KLF2	3
GO:0045667	BP	GO:0045667	regulation of osteoblast differentiation	3/85	150/18870	0.0302903	0.0302903	0.125187	PPARG/MEN1/MEF2C	3
GO:0072073	BP	GO:0072073	kidney epithelium development	3/85	150/18870	0.0302903	0.0302903	0.125187	ARG2/MEF2C/MYC	3
GO:0060828	BP	GO:0060828	regulation of canonical Wnt signaling pathway	4/85	262/18870	0.0306659	0.0306659	0.126378	SIAH2/STK11/CAPRIN2/G3BP1	4
GO:0010921	BP	GO:0010921	regulation of phosphatase activity	2/85	61/18870	0.0309102	0.0309102	0.126378	TSC1/MEF2C	2
GO:0019755	BP	GO:0019755	one-carbon compound transport	2/85	61/18870	0.0309102	0.0309102	0.126378	CYB5R1/AQP3	2
GO:0060350	BP	GO:0060350	endochondral bone morphogenesis	2/85	61/18870	0.0309102	0.0309102	0.126378	CBS/MEF2C	2
GO:1904356	BP	GO:1904356	regulation of telomere maintenance via telomere lengthening	2/85	61/18870	0.0309102	0.0309102	0.126378	NAT10/PARP1	2
GO:0016331	BP	GO:0016331	morphogenesis of embryonic epithelium	3/85	152/18870	0.0313271	0.0313271	0.127535	GRSF1/TSC1/BRD2	3
GO:2000181	BP	GO:2000181	negative regulation of blood vessel morphogenesis	3/85	152/18870	0.0313271	0.0313271	0.127535	FOXO4/PPARG/KLF2	3
GO:0050767	BP	GO:0050767	regulation of neurogenesis	5/85	390/18870	0.0314265	0.0314265	0.127667	STK11/PTEN/ULK1/NF2/CAPRIN2	5
GO:0022617	BP	GO:0022617	extracellular matrix disassembly	2/85	62/18870	0.0318487	0.0318487	0.128848	FURIN/DPP4	2
GO:1901343	BP	GO:1901343	negative regulation of vasculature development	3/85	153/18870	0.0318524	0.0318524	0.128848	FOXO4/PPARG/KLF2	3
GO:0070663	BP	GO:0070663	regulation of leukocyte proliferation	4/85	267/18870	0.0325418	0.0325418	0.131204	ARG2/MEF2C/CD74/IL23A	4
GO:0008631	BP	GO:0008631	intrinsic apoptotic signaling pathway in response to oxidative stress	2/85	63/18870	0.0327984	0.0327984	0.131204	HSPB1/PARP1	2
GO:0042058	BP	GO:0042058	regulation of epidermal growth factor receptor signaling pathway	2/85	63/18870	0.0327984	0.0327984	0.131204	SNX5/NUP62	2
GO:0051893	BP	GO:0051893	regulation of focal adhesion assembly	2/85	63/18870	0.0327984	0.0327984	0.131204	PTEN/TSC1	2
GO:0090109	BP	GO:0090109	regulation of cell-substrate junction assembly	2/85	63/18870	0.0327984	0.0327984	0.131204	PTEN/TSC1	2
GO:0007584	BP	GO:0007584	response to nutrient	3/85	155/18870	0.032917	0.032917	0.131204	CBS/PPARG/AQP3	3
GO:0051961	BP	GO:0051961	negative regulation of nervous system development	3/85	155/18870	0.032917	0.032917	0.131204	PTEN/ULK1/NF2	3
GO:0050867	BP	GO:0050867	positive regulation of cell activation	5/85	396/18870	0.0332403	0.0332403	0.131941	FOXO3/MEF2C/CD74/DPP4/IL23A	5
GO:0050900	BP	GO:0050900	leukocyte migration	5/85	396/18870	0.0332403	0.0332403	0.131941	BSG/TRPM2/CD74/DPP4/IL23A	5
GO:0003018	BP	GO:0003018	vascular process in circulatory system	4/85	269/18870	0.0333107	0.0333107	0.131945	CBS/SLC1A5/KLF2/SLC38A1	4
GO:0002181	BP	GO:0002181	cytoplasmic translation	3/85	156/18870	0.0334562	0.0334562	0.132247	RPL8/HNRNPD/METTL3	3
GO:0030225	BP	GO:0030225	macrophage differentiation	2/85	64/18870	0.0337592	0.0337592	0.132346	PRKCA/PARP1	2
GO:0031100	BP	GO:0031100	animal organ regeneration	2/85	64/18870	0.0337592	0.0337592	0.132346	FLT3/LPIN1	2
GO:0043462	BP	GO:0043462	regulation of ATP-dependent activity	2/85	64/18870	0.0337592	0.0337592	0.132346	GABARAPL2/TSC1	2
GO:0048524	BP	GO:0048524	positive regulation of viral process	2/85	64/18870	0.0337592	0.0337592	0.132346	FURIN/CD74	2
GO:0050770	BP	GO:0050770	regulation of axonogenesis	3/85	157/18870	0.034	0.034	0.133016	STK11/PTEN/ULK1	3
GO:0050657	BP	GO:0050657	nucleic acid transport	3/85	158/18870	0.0345484	0.0345484	0.133142	IGF2BP3/TSC1/NUP62	3
GO:0050658	BP	GO:0050658	RNA transport	3/85	158/18870	0.0345484	0.0345484	0.133142	IGF2BP3/TSC1/NUP62	3
GO:0098754	BP	GO:0098754	detoxification	3/85	158/18870	0.0345484	0.0345484	0.133142	TXN/MT1G/PRDX1	3
GO:0010812	BP	GO:0010812	negative regulation of cell-substrate adhesion	2/85	65/18870	0.0347309	0.0347309	0.133142	PTEN/NF2	2
GO:0030888	BP	GO:0030888	regulation of B cell proliferation	2/85	65/18870	0.0347309	0.0347309	0.133142	MEF2C/CD74	2
GO:0032613	BP	GO:0032613	interleukin-10 production	2/85	65/18870	0.0347309	0.0347309	0.133142	TRIB2/IL23A	2
GO:0032653	BP	GO:0032653	regulation of interleukin-10 production	2/85	65/18870	0.0347309	0.0347309	0.133142	TRIB2/IL23A	2
GO:0043903	BP	GO:0043903	regulation of biological process involved in symbiotic interaction	2/85	65/18870	0.0347309	0.0347309	0.133142	FURIN/CD74	2
GO:0045668	BP	GO:0045668	negative regulation of osteoblast differentiation	2/85	65/18870	0.0347309	0.0347309	0.133142	PPARG/MEN1	2
GO:0098930	BP	GO:0098930	axonal transport	2/85	65/18870	0.0347309	0.0347309	0.133142	HSBP1/HSPB1	2
GO:0016241	BP	GO:0016241	regulation of macroautophagy	3/85	159/18870	0.0351015	0.0351015	0.134023	ULK1/TSC1/SNX5	3
GO:0035966	BP	GO:0035966	response to topologically incorrect protein	3/85	159/18870	0.0351015	0.0351015	0.134023	ATF6/HSPB1/HERPUD1	3
GO:0017015	BP	GO:0017015	regulation of transforming growth factor beta receptor signaling pathway	3/85	160/18870	0.0356591	0.0356591	0.135007	STK11/PPARG/MEN1	3
GO:1903039	BP	GO:1903039	positive regulation of leukocyte cell-cell adhesion	4/85	275/18870	0.0356811	0.0356811	0.135007	FOXO3/CD74/DPP4/IL23A	4
GO:0042531	BP	GO:0042531	positive regulation of tyrosine phosphorylation of STAT protein	2/85	66/18870	0.0357134	0.0357134	0.135007	FLT3/IL23A	2
GO:0050771	BP	GO:0050771	negative regulation of axonogenesis	2/85	66/18870	0.0357134	0.0357134	0.135007	PTEN/ULK1	2
GO:0051445	BP	GO:0051445	regulation of meiotic cell cycle	2/85	66/18870	0.0357134	0.0357134	0.135007	CDC27/METTL3	2
GO:0051236	BP	GO:0051236	establishment of RNA localization	3/85	161/18870	0.0362213	0.0362213	0.136655	IGF2BP3/TSC1/NUP62	3
GO:0030900	BP	GO:0030900	forebrain development	5/85	407/18870	0.0367331	0.0367331	0.137974	PTEN/TSC1/RRM1/NF2/METTL3	5
GO:0050678	BP	GO:0050678	regulation of epithelial cell proliferation	5/85	407/18870	0.0367331	0.0367331	0.137974	STK11/PPARG/PRKCA/MEF2C/MYC	5
GO:0051147	BP	GO:0051147	regulation of muscle cell differentiation	3/85	162/18870	0.036788	0.036788	0.137974	FOXO4/PIEZO1/MEF2C	3
GO:0043281	BP	GO:0043281	regulation of cysteine-type endopeptidase activity involved in apoptotic process	3/85	163/18870	0.0373594	0.0373594	0.139294	SIAH2/PPARG/MYC	3
GO:0061157	BP	GO:0061157	mRNA destabilization	3/85	163/18870	0.0373594	0.0373594	0.139294	HNRNPD/METTL3/FTO	3
GO:1903844	BP	GO:1903844	regulation of cellular response to transforming growth factor beta stimulus	3/85	163/18870	0.0373594	0.0373594	0.139294	STK11/PPARG/MEN1	3
GO:0150116	BP	GO:0150116	regulation of cell-substrate junction organization	2/85	68/18870	0.0377105	0.0377105	0.140104	PTEN/TSC1	2
GO:0007178	BP	GO:0007178	transmembrane receptor protein serine/threonine kinase signaling pathway	5/85	410/18870	0.0377236	0.0377236	0.140104	FURIN/STK11/PPARG/MEN1/PARP1	5
GO:0045860	BP	GO:0045860	positive regulation of protein kinase activity	4/85	282/18870	0.0385676	0.0385676	0.14296	TXN/FLT3/STK11/IL23A	4
GO:0046626	BP	GO:0046626	regulation of insulin receptor signaling pathway	2/85	69/18870	0.0387249	0.0387249	0.142987	LONP1/SNX5	2
GO:1901607	BP	GO:1901607	alpha-amino acid biosynthetic process	2/85	69/18870	0.0387249	0.0387249	0.142987	CBS/BCAT2	2
GO:0070665	BP	GO:0070665	positive regulation of leukocyte proliferation	3/85	166/18870	0.0391007	0.0391007	0.144095	MEF2C/CD74/IL23A	3
GO:1901873	BP	GO:1901873	regulation of post-translational protein modification	4/85	284/18870	0.0394163	0.0394163	0.144943	SIAH2/EPAS1/PTEN/HERPUD1	4
GO:0050779	BP	GO:0050779	RNA destabilization	3/85	167/18870	0.0396902	0.0396902	0.144943	HNRNPD/METTL3/FTO	3
GO:0061014	BP	GO:0061014	positive regulation of mRNA catabolic process	3/85	167/18870	0.0396902	0.0396902	0.144943	HNRNPD/METTL3/FTO	3
GO:1901184	BP	GO:1901184	regulation of ERBB signaling pathway	2/85	70/18870	0.0397496	0.0397496	0.144943	SNX5/NUP62	2
GO:0045165	BP	GO:0045165	cell fate commitment	4/85	286/18870	0.0402757	0.0402757	0.144943	EPAS1/PPARG/MEF2C/IL23A	4
GO:0050731	BP	GO:0050731	positive regulation of peptidyl-tyrosine phosphorylation	3/85	168/18870	0.0402843	0.0402843	0.144943	FLT3/CD74/IL23A	3
GO:0051168	BP	GO:0051168	nuclear export	3/85	168/18870	0.0402843	0.0402843	0.144943	TXN/TSC1/NUP62	3
GO:1902475	BP	GO:1902475	L-alpha-amino acid transmembrane transport	2/85	71/18870	0.0407845	0.0407845	0.144943	SLC1A5/SLC38A1	2
GO:0007159	BP	GO:0007159	leukocyte cell-cell adhesion	5/85	419/18870	0.0407936	0.0407936	0.144943	FOXO3/ARG2/CD74/DPP4/IL23A	5
GO:0052548	BP	GO:0052548	regulation of endopeptidase activity	4/85	288/18870	0.0411458	0.0411458	0.144943	FURIN/SIAH2/PPARG/MYC	4
GO:0006801	BP	GO:0006801	superoxide metabolic process	2/85	72/18870	0.0418296	0.0418296	0.144943	CBS/PRDX1	2
GO:0070527	BP	GO:0070527	platelet aggregation	2/85	72/18870	0.0418296	0.0418296	0.144943	HSPB1/PRKCA	2
GO:0043491	BP	GO:0043491	phosphatidylinositol 3-kinase/protein kinase B signal transduction	4/85	290/18870	0.0420265	0.0420265	0.144943	TXN/FLT3/STK11/PTEN	4
GO:0009266	BP	GO:0009266	response to temperature stimulus	3/85	171/18870	0.0420936	0.0420936	0.144943	HSBP1/TRPM2/HSPB1	3
GO:0048660	BP	GO:0048660	regulation of smooth muscle cell proliferation	3/85	171/18870	0.0420936	0.0420936	0.144943	PTEN/PPARG/MEF2C	3
GO:0042060	BP	GO:0042060	wound healing	5/85	423/18870	0.0422056	0.0422056	0.144943	FUNDC2/PTEN/HSPB1/PPARG/PRKCA	5
GO:0006520	BP	GO:0006520	amino acid metabolic process	4/85	291/18870	0.0424709	0.0424709	0.144943	CBS/ARG2/BCAT2/SLC38A1	4
GO:0006809	BP	GO:0006809	nitric oxide biosynthetic process	2/85	73/18870	0.0428848	0.0428848	0.144943	ARG2/KLF2	2
GO:0035914	BP	GO:0035914	skeletal muscle cell differentiation	2/85	73/18870	0.0428848	0.0428848	0.144943	NR1D2/MEF2C	2
GO:0042093	BP	GO:0042093	T-helper cell differentiation	2/85	73/18870	0.0428848	0.0428848	0.144943	MEN1/IL23A	2
GO:0140962	BP	GO:0140962	multicellular organismal-level chemical homeostasis	2/85	73/18870	0.0428848	0.0428848	0.144943	EPAS1/AQP3	2
GO:0050727	BP	GO:0050727	regulation of inflammatory response	5/85	425/18870	0.0429226	0.0429226	0.144943	FURIN/SHARPIN/PPARG/NR1D2/IL23A	5
GO:0010970	BP	GO:0010970	transport along microtubule	3/85	173/18870	0.0433223	0.0433223	0.144943	HSBP1/STK11/HSPB1	3
GO:0030178	BP	GO:0030178	negative regulation of Wnt signaling pathway	3/85	173/18870	0.0433223	0.0433223	0.144943	SIAH2/STK11/G3BP1	3
GO:0050680	BP	GO:0050680	negative regulation of epithelial cell proliferation	3/85	173/18870	0.0433223	0.0433223	0.144943	STK11/PPARG/MEF2C	3
GO:0032007	BP	GO:0032007	negative regulation of TOR signaling	2/85	74/18870	0.0439499	0.0439499	0.144943	STK11/TSC1	2
GO:0050795	BP	GO:0050795	regulation of behavior	2/85	74/18870	0.0439499	0.0439499	0.144943	MEF2C/PARP1	2
GO:2000036	BP	GO:2000036	regulation of stem cell population maintenance	2/85	74/18870	0.0439499	0.0439499	0.144943	ELAVL1/MYC	2
GO:0002934	BP	GO:0002934	desmosome organization	1/85	10/18870	0.0441532	0.0441532	0.144943	PRKCA	1
GO:0006591	BP	GO:0006591	ornithine metabolic process	1/85	10/18870	0.0441532	0.0441532	0.144943	ARG2	1
GO:0014745	BP	GO:0014745	negative regulation of muscle adaptation	1/85	10/18870	0.0441532	0.0441532	0.144943	PPARG	1
GO:0014889	BP	GO:0014889	muscle atrophy	1/85	10/18870	0.0441532	0.0441532	0.144943	FOXO3	1
GO:0031666	BP	GO:0031666	positive regulation of lipopolysaccharide-mediated signaling pathway	1/85	10/18870	0.0441532	0.0441532	0.144943	PRKCA	1
GO:0032329	BP	GO:0032329	serine transport	1/85	10/18870	0.0441532	0.0441532	0.144943	SLC1A5	1
GO:0032819	BP	GO:0032819	positive regulation of natural killer cell proliferation	1/85	10/18870	0.0441532	0.0441532	0.144943	IL23A	1
GO:0033034	BP	GO:0033034	positive regulation of myeloid cell apoptotic process	1/85	10/18870	0.0441532	0.0441532	0.144943	MEF2C	1
GO:0033572	BP	GO:0033572	transferrin transport	1/85	10/18870	0.0441532	0.0441532	0.144943	STEAP3	1
GO:0034351	BP	GO:0034351	negative regulation of glial cell apoptotic process	1/85	10/18870	0.0441532	0.0441532	0.144943	PRKCA	1
GO:0034727	BP	GO:0034727	piecemeal microautophagy of the nucleus	1/85	10/18870	0.0441532	0.0441532	0.144943	ULK1	1
GO:0044650	BP	GO:0044650	adhesion of symbiont to host cell	1/85	10/18870	0.0441532	0.0441532	0.144943	DPP4	1
GO:0045657	BP	GO:0045657	positive regulation of monocyte differentiation	1/85	10/18870	0.0441532	0.0441532	0.144943	CD74	1
GO:0046689	BP	GO:0046689	response to mercury ion	1/85	10/18870	0.0441532	0.0441532	0.144943	BSG	1
GO:0060768	BP	GO:0060768	regulation of epithelial cell proliferation involved in prostate gland development	1/85	10/18870	0.0441532	0.0441532	0.144943	STK11	1
GO:0070099	BP	GO:0070099	regulation of chemokine-mediated signaling pathway	1/85	10/18870	0.0441532	0.0441532	0.144943	RNF113A	1
GO:0070344	BP	GO:0070344	regulation of fat cell proliferation	1/85	10/18870	0.0441532	0.0441532	0.144943	FTO	1
GO:0071374	BP	GO:0071374	cellular response to parathyroid hormone stimulus	1/85	10/18870	0.0441532	0.0441532	0.144943	MEF2C	1
GO:0071421	BP	GO:0071421	manganese ion transmembrane transport	1/85	10/18870	0.0441532	0.0441532	0.144943	TRPM2	1
GO:0072203	BP	GO:0072203	cell proliferation involved in metanephros development	1/85	10/18870	0.0441532	0.0441532	0.144943	MYC	1
GO:0090184	BP	GO:0090184	positive regulation of kidney development	1/85	10/18870	0.0441532	0.0441532	0.144943	MYC	1
GO:0097090	BP	GO:0097090	presynaptic membrane organization	1/85	10/18870	0.0441532	0.0441532	0.144943	PTEN	1
GO:1900543	BP	GO:1900543	negative regulation of purine nucleotide metabolic process	1/85	10/18870	0.0441532	0.0441532	0.144943	PARP1	1
GO:1902513	BP	GO:1902513	regulation of organelle transport along microtubule	1/85	10/18870	0.0441532	0.0441532	0.144943	STK11	1
GO:1903365	BP	GO:1903365	regulation of fear response	1/85	10/18870	0.0441532	0.0441532	0.144943	MEF2C	1
GO:1904179	BP	GO:1904179	positive regulation of adipose tissue development	1/85	10/18870	0.0441532	0.0441532	0.144943	PPARG	1
GO:1904760	BP	GO:1904760	regulation of myofibroblast differentiation	1/85	10/18870	0.0441532	0.0441532	0.144943	PARP1	1
GO:0048659	BP	GO:0048659	smooth muscle cell proliferation	3/85	175/18870	0.0445689	0.0445689	0.144943	PTEN/PPARG/MEF2C	3
GO:0055088	BP	GO:0055088	lipid homeostasis	3/85	175/18870	0.0445689	0.0445689	0.144943	FUNDC2/PPARG/NR1D2	3
GO:0072331	BP	GO:0072331	signal transduction by p53 class mediator	3/85	175/18870	0.0445689	0.0445689	0.144943	STK11/MYC/CD74	3
GO:0002294	BP	GO:0002294	CD4-positive, alpha-beta T cell differentiation involved in immune response	2/85	75/18870	0.0450248	0.0450248	0.144943	MEN1/IL23A	2
GO:0030968	BP	GO:0030968	endoplasmic reticulum unfolded protein response	2/85	75/18870	0.0450248	0.0450248	0.144943	ATF6/HERPUD1	2
GO:0051298	BP	GO:0051298	centrosome duplication	2/85	75/18870	0.0450248	0.0450248	0.144943	NAT10/NUP62	2
GO:0061077	BP	GO:0061077	chaperone-mediated protein folding	2/85	75/18870	0.0450248	0.0450248	0.144943	HSPB1/CD74	2
GO:0090092	BP	GO:0090092	regulation of transmembrane receptor protein serine/threonine kinase signaling pathway	4/85	297/18870	0.0451934	0.0451934	0.144943	STK11/PPARG/MEN1/PARP1	4
GO:0016032	BP	GO:0016032	viral process	5/85	432/18870	0.0454903	0.0454903	0.144943	FURIN/BSG/SLC1A5/CD74/DPP4	5
GO:0051054	BP	GO:0051054	positive regulation of DNA metabolic process	4/85	298/18870	0.0456565	0.0456565	0.144943	HNRNPD/PARP1/MYC/LPIN1	4
GO:0035265	BP	GO:0035265	organ growth	3/85	177/18870	0.0458333	0.0458333	0.144943	PTEN/FXN/MEF2C	3
GO:0002287	BP	GO:0002287	alpha-beta T cell activation involved in immune response	2/85	76/18870	0.0461094	0.0461094	0.144943	MEN1/IL23A	2
GO:0002293	BP	GO:0002293	alpha-beta T cell differentiation involved in immune response	2/85	76/18870	0.0461094	0.0461094	0.144943	MEN1/IL23A	2
GO:0043536	BP	GO:0043536	positive regulation of blood vessel endothelial cell migration	2/85	76/18870	0.0461094	0.0461094	0.144943	HSPB1/PRKCA	2
GO:0051145	BP	GO:0051145	smooth muscle cell differentiation	2/85	76/18870	0.0461094	0.0461094	0.144943	FOXO4/MEF2C	2
GO:2000058	BP	GO:2000058	regulation of ubiquitin-dependent protein catabolic process	3/85	178/18870	0.0464721	0.0464721	0.144943	PTEN/HERPUD1/TRIB2	3
GO:0002366	BP	GO:0002366	leukocyte activation involved in immune response	4/85	301/18870	0.0470617	0.0470617	0.144943	MEN1/TSC1/CD74/IL23A	4
GO:1990138	BP	GO:1990138	neuron projection extension	3/85	179/18870	0.0471154	0.0471154	0.144943	NEDD4L/STK11/ULK1	3
GO:0001937	BP	GO:0001937	negative regulation of endothelial cell proliferation	2/85	77/18870	0.0472036	0.0472036	0.144943	PPARG/MEF2C	2
GO:0002260	BP	GO:0002260	lymphocyte homeostasis	2/85	77/18870	0.0472036	0.0472036	0.144943	MEF2C/CD74	2
GO:0008088	BP	GO:0008088	axo-dendritic transport	2/85	77/18870	0.0472036	0.0472036	0.144943	HSBP1/HSPB1	2
GO:0016311	BP	GO:0016311	dephosphorylation	4/85	302/18870	0.0475355	0.0475355	0.144943	STK11/PTEN/TSC1/MEF2C	4
GO:0009451	BP	GO:0009451	RNA modification	3/85	180/18870	0.0477631	0.0477631	0.144943	METTL3/NAT10/FTO	3
GO:0034470	BP	GO:0034470	ncRNA processing	5/85	439/18870	0.0481486	0.0481486	0.144943	RNF113A/GRSF1/FAM98A/METTL3/NAT10	5
GO:0046209	BP	GO:0046209	nitric oxide metabolic process	2/85	78/18870	0.0483073	0.0483073	0.144943	ARG2/KLF2	2
GO:2000514	BP	GO:2000514	regulation of CD4-positive, alpha-beta T cell activation	2/85	78/18870	0.0483073	0.0483073	0.144943	ARG2/IL23A	2
GO:0001936	BP	GO:0001936	regulation of endothelial cell proliferation	3/85	181/18870	0.0484152	0.0484152	0.144943	PPARG/PRKCA/MEF2C	3
GO:0046631	BP	GO:0046631	alpha-beta T cell activation	3/85	181/18870	0.0484152	0.0484152	0.144943	ARG2/MEN1/IL23A	3
GO:0000050	BP	GO:0000050	urea cycle	1/85	11/18870	0.0484611	0.0484611	0.144943	ARG2	1
GO:0000098	BP	GO:0000098	sulfur amino acid catabolic process	1/85	11/18870	0.0484611	0.0484611	0.144943	CBS	1
GO:0002604	BP	GO:0002604	regulation of dendritic cell antigen processing and presentation	1/85	11/18870	0.0484611	0.0484611	0.144943	CD74	1
GO:0003139	BP	GO:0003139	secondary heart field specification	1/85	11/18870	0.0484611	0.0484611	0.144943	MEF2C	1
GO:0006527	BP	GO:0006527	arginine catabolic process	1/85	11/18870	0.0484611	0.0484611	0.144943	ARG2	1
GO:0006828	BP	GO:0006828	manganese ion transport	1/85	11/18870	0.0484611	0.0484611	0.144943	TRPM2	1
GO:0010624	BP	GO:0010624	regulation of Schwann cell proliferation	1/85	11/18870	0.0484611	0.0484611	0.144943	NF2	1
GO:0010887	BP	GO:0010887	negative regulation of cholesterol storage	1/85	11/18870	0.0484611	0.0484611	0.144943	PPARG	1
GO:0014010	BP	GO:0014010	Schwann cell proliferation	1/85	11/18870	0.0484611	0.0484611	0.144943	NF2	1
GO:0019065	BP	GO:0019065	receptor-mediated endocytosis of virus by host cell	1/85	11/18870	0.0484611	0.0484611	0.144943	DPP4	1
GO:0033148	BP	GO:0033148	positive regulation of intracellular estrogen receptor signaling pathway	1/85	11/18870	0.0484611	0.0484611	0.144943	PARP1	1
GO:0033625	BP	GO:0033625	positive regulation of integrin activation	1/85	11/18870	0.0484611	0.0484611	0.144943	PIEZO1	1
GO:0034350	BP	GO:0034350	regulation of glial cell apoptotic process	1/85	11/18870	0.0484611	0.0484611	0.144943	PRKCA	1
GO:0045980	BP	GO:0045980	negative regulation of nucleotide metabolic process	1/85	11/18870	0.0484611	0.0484611	0.144943	PARP1	1
GO:0048671	BP	GO:0048671	negative regulation of collateral sprouting	1/85	11/18870	0.0484611	0.0484611	0.144943	ULK1	1
GO:0051133	BP	GO:0051133	regulation of NK T cell activation	1/85	11/18870	0.0484611	0.0484611	0.144943	IL23A	1
GO:0051593	BP	GO:0051593	response to folic acid	1/85	11/18870	0.0484611	0.0484611	0.144943	CBS	1
GO:0060767	BP	GO:0060767	epithelial cell proliferation involved in prostate gland development	1/85	11/18870	0.0484611	0.0484611	0.144943	STK11	1
GO:0062100	BP	GO:0062100	positive regulation of programmed necrotic cell death	1/85	11/18870	0.0484611	0.0484611	0.144943	PARP1	1
GO:0070213	BP	GO:0070213	protein auto-ADP-ribosylation	1/85	11/18870	0.0484611	0.0484611	0.144943	PARP1	1
GO:0070778	BP	GO:0070778	L-aspartate transmembrane transport	1/85	11/18870	0.0484611	0.0484611	0.144943	SLC1A5	1
GO:0071609	BP	GO:0071609	chemokine (C-C motif) ligand 5 production	1/85	11/18870	0.0484611	0.0484611	0.144943	ARG2	1
GO:0071649	BP	GO:0071649	regulation of chemokine (C-C motif) ligand 5 production	1/85	11/18870	0.0484611	0.0484611	0.144943	ARG2	1
GO:0071918	BP	GO:0071918	urea transmembrane transport	1/85	11/18870	0.0484611	0.0484611	0.144943	AQP3	1
GO:0072584	BP	GO:0072584	caveolin-mediated endocytosis	1/85	11/18870	0.0484611	0.0484611	0.144943	NEDD4L	1
GO:0090394	BP	GO:0090394	negative regulation of excitatory postsynaptic potential	1/85	11/18870	0.0484611	0.0484611	0.144943	PTEN	1
GO:1902412	BP	GO:1902412	regulation of mitotic cytokinesis	1/85	11/18870	0.0484611	0.0484611	0.144943	NUP62	1
GO:1903059	BP	GO:1903059	regulation of protein lipidation	1/85	11/18870	0.0484611	0.0484611	0.144943	ULK1	1
GO:1904181	BP	GO:1904181	positive regulation of membrane depolarization	1/85	11/18870	0.0484611	0.0484611	0.144943	PARP1	1
GO:1905383	BP	GO:1905383	protein localization to presynapse	1/85	11/18870	0.0484611	0.0484611	0.144943	HSPB1	1
GO:1905461	BP	GO:1905461	positive regulation of vascular associated smooth muscle cell apoptotic process	1/85	11/18870	0.0484611	0.0484611	0.144943	PPARG	1
GO:1990440	BP	GO:1990440	positive regulation of transcription from RNA polymerase II promoter in response to endoplasmic reticulum stress	1/85	11/18870	0.0484611	0.0484611	0.144943	ATF6	1
GO:2000109	BP	GO:2000109	regulation of macrophage apoptotic process	1/85	11/18870	0.0484611	0.0484611	0.144943	MEF2C	1
GO:2000169	BP	GO:2000169	regulation of peptidyl-cysteine S-nitrosylation	1/85	11/18870	0.0484611	0.0484611	0.144943	TXN	1
GO:2000343	BP	GO:2000343	positive regulation of chemokine (C-X-C motif) ligand 2 production	1/85	11/18870	0.0484611	0.0484611	0.144943	CD74	1
GO:2000644	BP	GO:2000644	regulation of receptor catabolic process	1/85	11/18870	0.0484611	0.0484611	0.144943	FURIN	1
GO:2000727	BP	GO:2000727	positive regulation of cardiac muscle cell differentiation	1/85	11/18870	0.0484611	0.0484611	0.144943	MEF2C	1
GO:0042391	BP	GO:0042391	regulation of membrane potential	5/85	440/18870	0.0485358	0.0485358	0.144943	NEDD4L/PTEN/PIEZO1/MEF2C/PARP1	5
GO:0002263	BP	GO:0002263	cell activation involved in immune response	4/85	305/18870	0.0489728	0.0489728	0.146019	MEN1/TSC1/CD74/IL23A	4
GO:0009064	BP	GO:0009064	glutamine family amino acid metabolic process	2/85	79/18870	0.0494205	0.0494205	0.14626	ARG2/SLC38A1	2
GO:0070972	BP	GO:0070972	protein localization to endoplasmic reticulum	2/85	79/18870	0.0494205	0.0494205	0.14626	GABARAPL2/HERPUD1	2
GO:2001057	BP	GO:2001057	reactive nitrogen species metabolic process	2/85	79/18870	0.0494205	0.0494205	0.14626	ARG2/KLF2	2
GO:0019827	BP	GO:0019827	stem cell population maintenance	3/85	183/18870	0.0497326	0.0497326	0.14626	ELAVL1/METTL3/MYC	3
GO:0005759	CC	GO:0005759	mitochondrial matrix	11/85	487/19886	7.07177e-06	7.07177e-06	0.00125059	GLRX5/FOXO3/ARG2/ATG4D/NFS1/BCAT2/GRSF1/FH/LONP1/FXN/CS	11
GO:1990229	CC	GO:1990229	iron-sulfur cluster assembly complex	3/85	12/19886	1.61258e-05	1.61258e-05	0.00142586	GLRX5/NFS1/FXN	3
GO:0000421	CC	GO:0000421	autophagosome membrane	3/85	52/19886	0.00143198	0.00143198	0.0688437	GABARAPL1/ULK1/GABARAPL2	3
GO:0090571	CC	GO:0090571	RNA polymerase II transcription repressor complex	2/85	15/19886	0.00182857	0.00182857	0.0688437	FOXO3/MYC	2
GO:0016607	CC	GO:0016607	nuclear speck	7/85	417/19886	0.002054	0.002054	0.0688437	EPAS1/FOXO4/RNF113A/BRD2/METTL3/FTO/MEF2C	7
GO:0005741	CC	GO:0005741	mitochondrial outer membrane	5/85	217/19886	0.00238888	0.00238888	0.0688437	CISD2/FUNDC2/FOXO3/ULK1/LPIN1	5
GO:0005771	CC	GO:0005771	multivesicular body	3/85	68/19886	0.00309174	0.00309174	0.0688437	NEDD4L/STEAP3/CD74	3
GO:0031258	CC	GO:0031258	lamellipodium membrane	2/85	22/19886	0.00394552	0.00394552	0.0688437	PIEZO1/DPP4	2
GO:0031968	CC	GO:0031968	organelle outer membrane	5/85	246/19886	0.00408564	0.00408564	0.0688437	CISD2/FUNDC2/FOXO3/ULK1/LPIN1	5
GO:0019867	CC	GO:0019867	outer membrane	5/85	248/19886	0.0042278	0.0042278	0.0688437	CISD2/FUNDC2/FOXO3/ULK1/LPIN1	5
GO:0017053	CC	GO:0017053	transcription repressor complex	3/85	77/19886	0.00439013	0.00439013	0.0688437	FOXO3/MEN1/MYC	3
GO:0005774	CC	GO:0005774	vacuolar membrane	7/85	484/19886	0.00467154	0.00467154	0.0688437	GABARAPL1/TRPM2/ULK1/GABARAPL2/TSC1/CD74/DPP4	7
GO:0010494	CC	GO:0010494	cytoplasmic stress granule	3/85	89/19886	0.00657025	0.00657025	0.0893767	IGF2BP3/ELAVL1/G3BP1	3
GO:0030027	CC	GO:0030027	lamellipodium	4/85	201/19886	0.0108536	0.0108536	0.135885	TSC1/PIEZO1/NF2/DPP4	4
GO:0042470	CC	GO:0042470	melanosome	3/85	112/19886	0.0122944	0.0122944	0.135885	BSG/SLC1A5/PRDX1	3
GO:0048770	CC	GO:0048770	pigment granule	3/85	112/19886	0.0122944	0.0122944	0.135885	BSG/SLC1A5/PRDX1	3
GO:0005776	CC	GO:0005776	autophagosome	3/85	116/19886	0.013507	0.013507	0.140506	GABARAPL1/ULK1/GABARAPL2	3
GO:0009295	CC	GO:0009295	nucleoid	2/85	45/19886	0.0158695	0.0158695	0.147705	GRSF1/LONP1	2
GO:0042645	CC	GO:0042645	mitochondrial nucleoid	2/85	45/19886	0.0158695	0.0158695	0.147705	GRSF1/LONP1	2
GO:0016363	CC	GO:0016363	nuclear matrix	3/85	128/19886	0.0175419	0.0175419	0.154345	MEN1/SATB1/DCAF7	3
GO:0043025	CC	GO:0043025	neuronal cell body	6/85	489/19886	0.0183285	0.0183285	0.154345	SIAH2/GLRX5/TRPM2/RRM1/G3BP1/SLC38A1	6
GO:0032154	CC	GO:0032154	cleavage furrow	2/85	53/19886	0.0216092	0.0216092	0.173701	MEN1/NF2	2
GO:0034399	CC	GO:0034399	nuclear periphery	3/85	150/19886	0.0265065	0.0265065	0.203803	MEN1/SATB1/DCAF7	3
GO:0035770	CC	GO:0035770	ribonucleoprotein granule	4/85	270/19886	0.0285912	0.0285912	0.210672	IGF2BP3/GRSF1/ELAVL1/G3BP1	4
GO:1904115	CC	GO:1904115	axon cytoplasm	2/85	63/19886	0.0297991	0.0297991	0.21079	HSBP1/HSPB1	2
GO:0009925	CC	GO:0009925	basal plasma membrane	4/85	282/19886	0.0327863	0.0327863	0.21708	BSG/SLC1A5/AQP3/SLC38A1	4
GO:0005925	CC	GO:0005925	focal adhesion	5/85	421/19886	0.034343	0.034343	0.21708	BSG/HSPB1/RPL8/G3BP1/DPP4	5
GO:0031252	CC	GO:0031252	cell leading edge	5/85	423/19886	0.0349421	0.0349421	0.21708	TSC1/PIEZO1/NF2/SNX5/DPP4	5
GO:0000781	CC	GO:0000781	chromosome, telomeric region	3/85	171/19886	0.0369568	0.0369568	0.21708	MEN1/NAT10/PARP1	3
GO:0030055	CC	GO:0030055	cell-substrate junction	5/85	431/19886	0.0374035	0.0374035	0.21708	BSG/HSPB1/RPL8/G3BP1/DPP4	5
GO:0032153	CC	GO:0032153	cell division site	2/85	72/19886	0.0380537	0.0380537	0.21708	MEN1/NF2	2
GO:0045178	CC	GO:0045178	basal part of cell	4/85	301/19886	0.0401314	0.0401314	0.221779	BSG/SLC1A5/AQP3/SLC38A1	4
GO:0031256	CC	GO:0031256	leading edge membrane	3/85	179/19886	0.0414174	0.0414174	0.22195	PIEZO1/NF2/DPP4	3
GO:0030667	CC	GO:0030667	secretory granule membrane	4/85	314/19886	0.0456567	0.0456567	0.226449	BSG/ICA1/CYB5R1/TRPM2	4
GO:0043220	CC	GO:0043220	Schmidt-Lanterman incisure	1/85	11/19886	0.0460372	0.0460372	0.226449	PTEN	1
GO:0014069	CC	GO:0014069	postsynaptic density	4/85	315/19886	0.0460985	0.0460985	0.226449	PTEN/TSC1/RPL8/HNRNPD	4
GO:0140297	MF	GO:0140297	DNA-binding transcription factor binding	10/84	477/18496	5.9311e-05	5.9311e-05	0.0137866	EPAS1/FLT3/GABARAPL1/FOXO4/HSPB1/PPARG/MEF2C/PARP1/MYC/TRIB2	10
GO:0061629	MF	GO:0061629	RNA polymerase II-specific DNA-binding transcription factor binding	8/84	344/18496	0.000168371	0.000168371	0.0137866	EPAS1/FLT3/GABARAPL1/HSPB1/PPARG/MEF2C/PARP1/TRIB2	8
GO:0051537	MF	GO:0051537	2 iron, 2 sulfur cluster binding	3/84	25/18496	0.000193355	0.000193355	0.0137866	CISD2/GLRX5/FXN	3
GO:0070412	MF	GO:0070412	R-SMAD binding	3/84	25/18496	0.000193355	0.000193355	0.0137866	PPARG/MEN1/PARP1	3
GO:0051536	MF	GO:0051536	iron-sulfur cluster binding	4/84	70/18496	0.00028891	0.00028891	0.0137866	CISD2/GLRX5/NFS1/FXN	4
GO:0051540	MF	GO:0051540	metal cluster binding	4/84	70/18496	0.00028891	0.00028891	0.0137866	CISD2/GLRX5/NFS1/FXN	4
GO:0000217	MF	GO:0000217	DNA secondary structure binding	3/84	39/18496	0.000733877	0.000733877	0.0300172	MEN1/HNRNPD/MEF2C	3
GO:0003680	MF	GO:0003680	minor groove of adenine-thymine-rich DNA binding	2/84	10/18496	0.000895704	0.000895704	0.0320568	HNRNPD/MEF2C	2
GO:0008429	MF	GO:0008429	phosphatidylethanolamine binding	2/84	13/18496	0.00153887	0.00153887	0.0485041	GABARAPL2/PEBP1	2
GO:0001221	MF	GO:0001221	transcription coregulator binding	4/84	112/18496	0.00169408	0.00169408	0.0485041	EPAS1/PPARG/USP11/MYC	4
GO:0016722	MF	GO:0016722	oxidoreductase activity, acting on metal ions	2/84	16/18496	0.00234664	0.00234664	0.06108	STEAP3/FXN	2
GO:0050811	MF	GO:0050811	GABA receptor binding	2/84	18/18496	0.00297439	0.00297439	0.0709679	GABARAPL1/GABARAPL2	2
GO:1904047	MF	GO:1904047	S-adenosyl-L-methionine binding	2/84	20/18496	0.003672	0.003672	0.0808732	CBS/METTL3	2
GO:0070182	MF	GO:0070182	DNA polymerase binding	2/84	22/18496	0.00443819	0.00443819	0.0907659	LONP1/NAT10	2
GO:0001618	MF	GO:0001618	virus receptor activity	3/84	79/18496	0.00557449	0.00557449	0.097228	BSG/SLC1A5/DPP4	3
GO:0046332	MF	GO:0046332	SMAD binding	3/84	79/18496	0.00557449	0.00557449	0.097228	PPARG/MEN1/PARP1	3
GO:0140272	MF	GO:0140272	exogenous protein binding	3/84	80/18496	0.00577291	0.00577291	0.097228	BSG/SLC1A5/DPP4	3
GO:0008198	MF	GO:0008198	ferrous iron binding	2/84	27/18496	0.00664538	0.00664538	0.105704	FXN/FTO	2
GO:0035925	MF	GO:0035925	mRNA 3'-UTR AU-rich region binding	2/84	28/18496	0.00713558	0.00713558	0.107528	HNRNPD/ELAVL1	2
GO:0050660	MF	GO:0050660	flavin adenine dinucleotide binding	3/84	88/18496	0.00751315	0.00751315	0.107557	STEAP3/CYB5R1/SDHA	3
GO:0043130	MF	GO:0043130	ubiquitin binding	3/84	99/18496	0.0103633	0.0103633	0.141294	SHARPIN/HSPB1/NUP62	3
GO:0030674	MF	GO:0030674	protein-macromolecule adaptor activity	6/84	421/18496	0.012285	0.012285	0.159881	SOCS2/MEN1/HERPUD1/DCAF7/G3BP1/NUP62	6
GO:0031625	MF	GO:0031625	ubiquitin protein ligase binding	5/84	308/18496	0.0131318	0.0131318	0.161879	CBS/GABARAPL1/GABARAPL2/PARP1/TRIB2	5
GO:0048487	MF	GO:0048487	beta-tubulin binding	2/84	40/18496	0.0142157	0.0142157	0.161879	GABARAPL1/GABARAPL2	2
GO:0071949	MF	GO:0071949	FAD binding	2/84	40/18496	0.0142157	0.0142157	0.161879	STEAP3/CYB5R1	2
GO:0046915	MF	GO:0046915	transition metal ion transmembrane transporter activity	2/84	42/18496	0.0156005	0.0156005	0.161879	SLC25A37/TRPM2	2
GO:0051879	MF	GO:0051879	Hsp90 protein binding	2/84	42/18496	0.0156005	0.0156005	0.161879	TSC1/NUP62	2
GO:0001227	MF	GO:0001227	DNA-binding transcription repressor activity, RNA polymerase II-specific	5/84	326/18496	0.0164129	0.0164129	0.161879	FOXO3/PPARG/NR1D2/SATB1/MYC	5
GO:0044389	MF	GO:0044389	ubiquitin-like protein ligase binding	5/84	327/18496	0.0166098	0.0166098	0.161879	CBS/GABARAPL1/GABARAPL2/PARP1/TRIB2	5
GO:0032182	MF	GO:0032182	ubiquitin-like protein binding	3/84	119/18496	0.0169616	0.0169616	0.161879	SHARPIN/HSPB1/NUP62	3
GO:0001217	MF	GO:0001217	DNA-binding transcription repressor activity	5/84	334/18496	0.0180323	0.0180323	0.165844	FOXO3/PPARG/NR1D2/SATB1/MYC	5
GO:0015175	MF	GO:0015175	neutral L-amino acid transmembrane transporter activity	2/84	46/18496	0.0185355	0.0185355	0.165844	SLC1A5/SLC38A1	2
GO:0042826	MF	GO:0042826	histone deacetylase binding	3/84	127/18496	0.0201262	0.0201262	0.170497	HNRNPD/MEF2C/PARP1	3
GO:0001228	MF	GO:0001228	DNA-binding transcription activator activity, RNA polymerase II-specific	6/84	471/18496	0.0202466	0.0202466	0.170497	EPAS1/ATF6/FOXO3/FOXO4/MEF2C/MYC	6
GO:0001216	MF	GO:0001216	DNA-binding transcription activator activity	6/84	475/18496	0.0210062	0.0210062	0.171315	EPAS1/ATF6/FOXO3/FOXO4/MEF2C/MYC	6
GO:0030544	MF	GO:0030544	Hsp70 protein binding	2/84	51/18496	0.0225033	0.0225033	0.171315	TSC1/NUP62	2
GO:0005543	MF	GO:0005543	phospholipid binding	6/84	484/18496	0.0227858	0.0227858	0.171315	FUNDC2/GABARAPL1/GABARAPL2/SNX5/NUP62/PEBP1	6
GO:0004879	MF	GO:0004879	nuclear receptor activity	2/84	52/18496	0.0233354	0.0233354	0.171315	PPARG/NR1D2	2
GO:0098531	MF	GO:0098531	ligand-activated transcription factor activity	2/84	52/18496	0.0233354	0.0233354	0.171315	PPARG/NR1D2	2
GO:0016922	MF	GO:0016922	nuclear receptor binding	3/84	137/18496	0.0245092	0.0245092	0.175434	FLT3/PPARG/PARP1	3
GO:0030170	MF	GO:0030170	pyridoxal phosphate binding	2/84	56/18496	0.0267879	0.0267879	0.183235	CBS/NFS1	2
GO:0002020	MF	GO:0002020	protease binding	3/84	142/18496	0.0268789	0.0268789	0.183235	FURIN/PTEN/DPP4	3
GO:0070279	MF	GO:0070279	vitamin B6 binding	2/84	57/18496	0.0276814	0.0276814	0.184317	CBS/NFS1	2
GO:0019207	MF	GO:0019207	kinase regulator activity	4/84	256/18496	0.0292348	0.0292348	0.186489	STK11/HSPB1/SOCS2/TRIB2	4
GO:0070888	MF	GO:0070888	E-box binding	2/84	59/18496	0.0295041	0.0295041	0.186489	PPARG/MYC	2
GO:0003730	MF	GO:0003730	mRNA 3'-UTR binding	4/84	258/18496	0.0299624	0.0299624	0.186489	IGF2BP3/HNRNPD/ELAVL1/DAZAP1	4
GO:0016836	MF	GO:0016836	hydro-lyase activity	2/84	61/18496	0.0313735	0.0313735	0.186489	CBS/FH	2
GO:0015179	MF	GO:0015179	L-amino acid transmembrane transporter activity	2/84	66/18496	0.0362446	0.0362446	0.186489	SLC1A5/SLC38A1	2
GO:0044183	MF	GO:0044183	protein folding chaperone	2/84	66/18496	0.0362446	0.0362446	0.186489	HSPB1/CD74	2
GO:1901681	MF	GO:1901681	sulfur compound binding	4/84	275/18496	0.0365813	0.0365813	0.186489	CBS/FURIN/FXN/METTL3	4
GO:0008080	MF	GO:0008080	N-acetyltransferase activity	2/84	68/18496	0.0382697	0.0382697	0.186489	KAT6B/NAT10	2
GO:0043621	MF	GO:0043621	protein self-association	2/84	70/18496	0.0403372	0.0403372	0.186489	FLT3/PPARG	2
GO:0004860	MF	GO:0004860	protein kinase inhibitor activity	2/84	72/18496	0.0424461	0.0424461	0.186489	HSPB1/TRIB2	2
GO:0004955	MF	GO:0004955	prostaglandin receptor activity	1/84	10/18496	0.0445088	0.0445088	0.186489	PPARG	1
GO:0005131	MF	GO:0005131	growth hormone receptor binding	1/84	10/18496	0.0445088	0.0445088	0.186489	SOCS2	1
GO:0008239	MF	GO:0008239	dipeptidyl-peptidase activity	1/84	10/18496	0.0445088	0.0445088	0.186489	DPP4	1
GO:0015187	MF	GO:0015187	glycine transmembrane transporter activity	1/84	10/18496	0.0445088	0.0445088	0.186489	SLC38A1	1
GO:0016653	MF	GO:0016653	oxidoreductase activity, acting on NAD(P)H, heme protein as acceptor	1/84	10/18496	0.0445088	0.0445088	0.186489	CYB5R1	1
GO:0022889	MF	GO:0022889	serine transmembrane transporter activity	1/84	10/18496	0.0445088	0.0445088	0.186489	SLC1A5	1
GO:0030957	MF	GO:0030957	Tat protein binding	1/84	10/18496	0.0445088	0.0445088	0.186489	GABARAPL1	1
GO:0034594	MF	GO:0034594	phosphatidylinositol trisphosphate phosphatase activity	1/84	10/18496	0.0445088	0.0445088	0.186489	PTEN	1
GO:0043121	MF	GO:0043121	neurotrophin binding	1/84	10/18496	0.0445088	0.0445088	0.186489	FURIN	1
GO:0051880	MF	GO:0051880	G-quadruplex DNA binding	1/84	10/18496	0.0445088	0.0445088	0.186489	LONP1	1
GO:0004252	MF	GO:0004252	serine-type endopeptidase activity	3/84	174/18496	0.0448264	0.0448264	0.186489	FURIN/LONP1/DPP4	3
GO:0019210	MF	GO:0019210	kinase inhibitor activity	2/84	76/18496	0.0467848	0.0467848	0.186489	HSPB1/TRIB2	2
GO:0016835	MF	GO:0016835	carbon-oxygen lyase activity	2/84	77/18496	0.047894	0.047894	0.186489	CBS/FH	2
GO:0004954	MF	GO:0004954	prostanoid receptor activity	1/84	11/18496	0.0488506	0.0488506	0.186489	PPARG	1
GO:0008199	MF	GO:0008199	ferric iron binding	1/84	11/18496	0.0488506	0.0488506	0.186489	FXN	1
GO:0016661	MF	GO:0016661	oxidoreductase activity, acting on other nitrogenous compounds as donors	1/84	11/18496	0.0488506	0.0488506	0.186489	CBS	1
GO:0016725	MF	GO:0016725	oxidoreductase activity, acting on CH or CH2 groups	1/84	11/18496	0.0488506	0.0488506	0.186489	RRM1	1
GO:0016783	MF	GO:0016783	sulfurtransferase activity	1/84	11/18496	0.0488506	0.0488506	0.186489	NFS1	1
GO:0016813	MF	GO:0016813	hydrolase activity, acting on carbon-nitrogen (but not peptide) bonds, in linear amidines	1/84	11/18496	0.0488506	0.0488506	0.186489	ARG2	1
GO:0050998	MF	GO:0050998	nitric-oxide synthase binding	1/84	11/18496	0.0488506	0.0488506	0.186489	CD74	1
GO:0140996	MF	GO:0140996	histone H3 kinase activity	1/84	11/18496	0.0488506	0.0488506	0.186489	PRKCA	1
GO:1990247	MF	GO:1990247	N6-methyladenosine-containing RNA binding	1/84	11/18496	0.0488506	0.0488506	0.186489	IGF2BP3	1
