# Supplementary material for: Identification and validation of m6A RNA methylation and ferroptosis-related biomarkers in sepsis: transcriptome combined with single-cell RNA sequencing
Source: Front Immunol. 2025 Mar 7;16:1543517. doi: 10.3389/fimmu.2025.1543517 (PMC11925765; doi:10.3389/fimmu.2025.1543517)
Supplement: Supplementary Table 4 — 22 KEGG pathways. [file Table4.xlsx]

## Sheet: KEGG
	category	subcategory	ID	Description	GeneRatio	BgRatio	pvalue	p.adjust	qvalue	geneID	Count
hsa04068	Environmental Information Processing	Signal transduction	hsa04068	FoxO signaling pathway	7/62	133/8843	3.67151e-05	3.67151e-05	0.00664737	STK11/FOXO3/GABARAPL1/PTEN/FOXO4/GABARAPL2/KLF2	7
hsa04140	Cellular Processes	Transport and catabolism	hsa04140	Autophagy - animal	7/62	169/8843	0.000166989	0.000166989	0.0120339	STK11/GABARAPL1/PTEN/ULK1/ATG4D/GABARAPL2/TSC1	7
hsa04152	Environmental Information Processing	Signal transduction	hsa04152	AMPK signaling pathway	6/62	122/8843	0.000199399	0.000199399	0.0120339	STK11/FOXO3/ULK1/PPARG/TSC1/ELAVL1	6
hsa04211	Organismal Systems	Aging	hsa04211	Longevity regulating pathway	5/62	90/8843	0.000400127	0.000400127	0.018111	STK11/FOXO3/ULK1/PPARG/TSC1	5
hsa04150	Environmental Information Processing	Signal transduction	hsa04150	mTOR signaling pathway	6/62	158/8843	0.000796431	0.000796431	0.0288392	STK11/PTEN/ULK1/TSC1/PRKCA/LPIN1	6
hsa00020	Metabolism	Carbohydrate metabolism	hsa00020	Citrate cycle (TCA cycle)	3/62	30/8843	0.00116438	0.00116438	0.0339128	SDHA/FH/CS	3
hsa04136	Cellular Processes	Transport and catabolism	hsa04136	Autophagy - other	3/62	32/8843	0.00140839	0.00140839	0.0339128	GABARAPL1/ATG4D/GABARAPL2	3
hsa05230	Human Diseases	Cancer: overview	hsa05230	Central carbon metabolism in cancer	4/62	71/8843	0.00149847	0.00149847	0.0339128	FLT3/SLC1A5/PTEN/MYC	4
hsa01230	Metabolism	Global and overview maps	hsa01230	Biosynthesis of amino acids	4/62	75/8843	0.0018358	0.0018358	0.0369308	CBS/ARG2/BCAT2/CS	4
hsa05216	Human Diseases	Cancer: specific types	hsa05216	Thyroid cancer	3/62	37/8843	0.00215204	0.00215204	0.0389632	PPARG/CCDC6/MYC	3
hsa04727	Organismal Systems	Nervous system	hsa04727	GABAergic synapse	4/62	89/8843	0.00342857	0.00342857	0.0564319	GABARAPL1/GABARAPL2/PRKCA/SLC38A1	4
hsa05146	Human Diseases	Infectious disease: parasitic	hsa05146	Amoebiasis	4/62	103/8843	0.00577291	0.00577291	0.0860303	ARG2/HSPB1/PRDX1/PRKCA	4
hsa04137	Cellular Processes	Transport and catabolism	hsa04137	Mitophagy - animal	4/62	105/8843	0.00617717	0.00617717	0.0860303	FOXO3/GABARAPL1/ULK1/GABARAPL2	4
hsa05213	Human Diseases	Cancer: specific types	hsa05213	Endometrial cancer	3/62	59/8843	0.00807299	0.00807299	0.104403	FOXO3/PTEN/MYC	3
hsa04621	Organismal Systems	Immune system	hsa04621	NOD-like receptor signaling pathway	5/62	189/8843	0.0102288	0.0102288	0.123463	TXN/SHARPIN/GABARAPL1/TRPM2/GABARAPL2	5
hsa05202	Human Diseases	Cancer: overview	hsa05202	Transcriptional misregulation in cancer	5/62	193/8843	0.0111318	0.0111318	0.125965	FLT3/PPARG/MEN1/MEF2C/MYC	5
hsa04151	Environmental Information Processing	Signal transduction	hsa04151	PI3K-Akt signaling pathway	7/62	362/8843	0.0128947	0.0128947	0.13733	FLT3/STK11/FOXO3/PTEN/TSC1/PRKCA/MYC	7
hsa01521	Human Diseases	Drug resistance: antineoplastic	hsa01521	EGFR tyrosine kinase inhibitor resistance	3/62	80/8843	0.0183958	0.0183958	0.185033	FOXO3/PTEN/PRKCA	3
hsa01210	Metabolism	Global and overview maps	hsa01210	2-Oxocarboxylic acid metabolism	2/62	33/8843	0.0222129	0.0222129	0.211669	BCAT2/CS	2
hsa04218	Cellular Processes	Cell growth and death	hsa04218	Cellular senescence	4/62	157/8843	0.0240646	0.0240646	0.217848	FOXO3/PTEN/TSC1/MYC	4
hsa04960	Organismal Systems	Excretory system	hsa04960	Aldosterone-regulated sodium reabsorption	2/62	38/8843	0.0289228	0.0289228	0.24936	NEDD4L/PRKCA	2
hsa01200	Metabolism	Global and overview maps	hsa01200	Carbon metabolism	3/62	116/8843	0.0475896	0.0475896	0.391647	SDHA/FH/CS	3
