# Supplementary material for: Identification and validation of m6A RNA methylation and ferroptosis-related biomarkers in sepsis: transcriptome combined with single-cell RNA sequencing
Source: Front Immunol. 2025 Mar 7;16:1543517. doi: 10.3389/fimmu.2025.1543517 (PMC11925765; doi:10.3389/fimmu.2025.1543517)
Supplement: Supplementary Table 5 — Four candidate biomarkers. [file Table5.xlsx]

## Sheet: svmrfe_result
	SVM-RFE symbol
1	CD74
2	TXN
3	DPP4
4	LPIN1
